# Supplementary material for: The Phenazine 2-Hydroxy-Phenazine-1-Carboxylic Acid Promotes Extracellular DNA Release and Has Broad Transcriptomic Consequences in Pseudomonas chlororaphis 30–84
Source: PLoS One. 2016 Jan 26;11(1):e0148003. doi: 10.1371/journal.pone.0148003 (PMC4727817; doi:10.1371/journal.pone.0148003)
Supplement: S1 Table — The gene locus tag, gene name (if known), gene product (if known) as provided by the most recent GenBank annotation are given. The mean RPKM values (ZN AVERAGE, WT AVERAGE, O* AVERAGE, PCA AVERAGE) for each strain (30-84ZN, 30–84 wild type, 30-84O*, and 30-84PCA, respectively). Ratios ≥ 2 (Mean RPKM Phenazine producer/ mean RPKM 30-84ZN) indicate genes with increased expression in the presence of phenazines. Ratios ≤ -2 (30-84ZN/ Phenazine producer, negative sign) indicate genes with reduced expression in the presence of phenazines. P values (PValue WT:ZN, PValue O*:ZN, PValue PCA:ZN) for each statistical comparison are provided. Genes are displayed in order from the chromosome origin of replication. Comparisons were performed using EdgeR [26] and genes with differences in expression were considered for further analysis when the p-value < 0.05 and the expression ratio was ≥ 2.0 or ≤ -2.0). (XLSX) [file pone.0148003.s003.xlsx]

## Sheet: Data
locus_tag	gene	product	ZN AVERAGE	WT AVERAGE	logFC WT/ZN	RatioWT/ZN	Significant WT	PValue	O AVERAGE	logFC O*/ZN	Ratio O*/ZN	Sifnificant 0*	PValue	PCA AVERAGE	logFC PCA/ZN	Ratio PCA/ZN	Significant PCA	PValue
Pchl3084_0026	hemF	coproporphyrinogen III oxidase, aerobic	111.452	97.9455	-0.186365	-1.13789	0	0.0890034	51.3168	-1.11891	-2.17184	-1	0.00271903	110.304	-0.014929	-1.0104	0	0.657942
Pchl3084_0035	trpA	tryptophan synthase, alpha subunit	517.434	277.419	-0.899305	-1.86517	0	0.000900185	151.709	-1.77007	-3.41069	-1	0.00211032	334.017	-0.631453	-1.54912	0	0.0269028
Pchl3084_0036	trpB	tryptophan synthase, beta subunit	557.22	255.926	-1.12252	-2.17726	-1	0.000491321	136.783	-2.02635	-4.07374	-1	0.00217591	317.129	-0.813177	-1.75708	0	0.0201598
Pchl3084_0041		luciferase family oxidoreductase, group 1	534.642	428.734	-0.318492	-1.24703	0	0.0219984	172.622	-1.63096	-3.09719	-1	0.00433912	502.301	-0.0900217	-1.06439	0	0.464318
Pchl3084_0049	prlC	oligopeptidase A	184.022	799.593	2.11939	4.34509	1	3.90573e-08	423.761	1.20337	2.30277	1	0.00866702	409.414	1.15368	2.22481	1	0.000556578
Pchl3084_0050		TIGR02443 family protein	144.018	492.305	1.77331	3.41836	1	6.68773e-07	286.868	0.99414	1.99189	0	0.0156219	284.405	0.981697	1.97479	0	0.00241744
Pchl3084_0051		tyrosine specific phosphatase family protein	8.41993	22.4731	1.41632	2.66903	1	0.001145	14.8242	0.816074	1.76061	0	0.0606946	9.92945	0.237905	1.17928	0	0.00354878
Pchl3084_0055		radical SAM domain protein	18.7064	36.6296	0.969478	1.95813	0	0.000305975	62.0173	1.72914	3.3153	1	0.0157801	21.7568	0.217936	1.16307	0	0.239482
Pchl3084_0059	ctaC	cytochrome c oxidase, subunit II	97.1933	174.164	0.841519	1.79194	0	8.24095e-05	233.175	1.26248	2.39908	1	0.0223356	110.33	0.182901	1.13516	0	0.120368
Pchl3084_0060	ctaD	cytochrome c oxidase, subunit I	47.4765	76.3484	0.685386	1.60813	0	0.000142898	105.634	1.1538	2.22499	1	0.0377573	49.8873	0.0714588	1.05078	0	0.264839
Pchl3084_0061	ctaG	putative cytochrome c oxidase assembly protein	34.0588	58.5765	0.782295	1.71986	0	0.000158103	94.2008	1.46771	2.76583	1	0.0082348	35.8962	0.075806	1.05395	0	0.220064
Pchl3084_0062	ctaE	cytochrome c oxidase, subunit III	39.1461	73.0131	0.899285	1.86514	0	0.000830215	111.123	1.50522	2.83868	1	0.00845721	43.6062	0.155662	1.11393	0	0.00276979
Pchl3084_0063		hypothetical protein	18.0671	29.3375	0.699382	1.62381	0	0.00832417	56.9973	1.65753	3.15476	1	0.0368107	18.1656	0.00784822	1.00545	0	0.93252
Pchl3084_0064		hypothetical protein	17.1651	31.6672	0.883511	1.84486	0	0.00411512	39.8762	1.21605	2.3231	1	0.0169453	16.945	-0.0186159	-1.01299	0	0.702311
Pchl3084_0065		putative cytochrome oxidase assembly protein	14.0906	26.5418	0.91354	1.88366	0	0.000306657	38.5652	1.45257	2.73695	1	0.0224299	13.7853	-0.0315959	-1.02214	0	0.752095
Pchl3084_0090		hypothetical protein	20.4003	51.6929	1.34137	2.53392	1	1.14417e-06	89.6295	2.13538	4.39353	1	0.0257429	22.479	0.139982	1.10189	0	0.430175
Pchl3084_0091		putative membrane protein, PF07043 family	88.0844	176.095	0.999395	1.99916	1	1.92003e-05	262.998	1.57809	2.98575	1	0.0230072	87.5662	-0.00851238	-1.00592	0	0.520085
Pchl3084_0092		inhibitor of vertebrate lysozyme family protein	77.1496	144.001	0.90035	1.86652	0	0.000123352	225.978	1.55045	2.92908	1	0.0123783	71.9414	-0.100837	-1.0724	0	0.00274156
Pchl3084_0111		succinate CoA transferase	287.159	210.267	-0.449623	-1.36568	0	0.00219245	139.643	-1.04011	-2.05638	-1	1.06912e-06	290.72	0.0177814	1.0124	0	0.757568
Pchl3084_0128		PepSY-associated TM helix domain protein	1.76372	4.94739	1.48804	2.80508	1	0.000670813	3.03471	0.782938	1.72063	0	0.0184345	2.10614	0.255977	1.19414	0	0.384108
Pchl3084_0130		sigma factor regulatory protein, FecR/PupR family	8.94271	27.7391	1.63314	3.10187	1	0.000137156	33.7009	1.91401	3.76854	1	0.0188945	13.7869	0.62451	1.54169	0	0.0254136
Pchl3084_0131		RNA polymerase sigma-70 factor, ECF family	10.7554	46.5	2.11217	4.32342	1	2.1016e-06	71.4412	2.7317	6.64238	1	0.0182755	24.0035	1.15819	2.23177	1	0.0265613
Pchl3084_0132	pctA	chemotactic transducer PctA	157.637	146.046	-0.110183	-1.07937	0	0.0815854	67.8261	-1.21669	-2.32413	-1	0.000410481	167.604	0.0884555	1.06323	0	0.174464
Pchl3084_0136		hypothetical protein	5.50609	11.2053	1.02507	2.03506	1	5.25516e-05	5.72245	0.0556043	1.03929	0	0.880199	6.84696	0.314435	1.24352	0	0.145887
Pchl3084_0148		ABC transporter, ATP-binding protein	3.80467	7.59972	0.998177	1.99747	1	0.00174003	4.25678	0.161993	1.11883	0	0.0402462	4.08639	0.103055	1.07405	0	0.0232892
Pchl3084_0151		transporter, major facilitator family	4.30769	53.4391	3.63291	12.4055	1	9.20528e-07	61.1223	3.82671	14.1891	1	0.0160993	3.91541	-0.137748	-1.10019	0	0.256927
Pchl3084_0152		auxiliary transport protein, MFP family	9.16264	129.362	3.81951	14.1184	1	2.72554e-05	125.005	3.77008	13.6429	1	0.00510652	9.43944	0.0429376	1.03021	0	0.798189
Pchl3084_0154		efflux transporter, outer membrane factor lipoprotein, NodT family	22.7858	138.194	2.60048	6.0649	1	8.51537e-06	144.896	2.6688	6.35902	1	0.0125182	21.3584	-0.0933326	-1.06683	0	0.280331
Pchl3084_0166	cysC	adenylyl-sulfate kinase	44.6814	61.5756	0.462685	1.3781	0	0.0238328	91.9761	1.04159	2.05849	1	0.0261493	39.6928	-0.170796	-1.12568	0	0.00786276
Pchl3084_0167		beta-hydroxylase, aspartyl/asparaginyl family	22.2836	35.8513	0.686042	1.60886	0	3.54798e-07	44.6609	1.00303	2.0042	1	0.0571982	22.9871	0.0448385	1.03157	0	0.431295
Pchl3084_0168		HflC/HflK family protein	34.4053	51.6848	0.58711	1.50223	0	0.00546258	84.8526	1.30233	2.46627	1	0.0371458	38.2967	0.15459	1.11311	0	0.34768
Pchl3084_0169		hypothetical protein	17.0097	28.1078	0.72461	1.65245	0	2.62382e-06	38.3979	1.17467	2.25741	1	0.0284339	17.4963	0.0406919	1.02861	0	0.578747
Pchl3084_0170		NfeD family protein	16.5746	24.9362	0.589272	1.50449	0	0.0119741	35.5085	1.09919	2.14235	1	0.0357007	15.7911	-0.0698584	-1.04961	0	0.56487
Pchl3084_0171		putative YbaK/prolyl-tRNA synthetases associated domain protein	24.7189	36.3434	0.556081	1.47027	0	0.000459909	59.4315	1.26561	2.40429	1	0.018049	30.0454	0.281527	1.21548	0	0.00332935
Pchl3084_0183	pgaB	biofilm PGA synthesis lipoprotein PgaB	3.05883	7.17613	1.23023	2.34604	1	0.00261739	3.38422	0.145843	1.10638	0	0.162124	3.40616	0.155167	1.11355	0	0.585191
Pchl3084_0195		RNA polymerase sigma factor, sigma-70 family	3.3155	9.01813	1.4436	2.71999	1	0.00691843	3.40674	0.0391643	1.02752	0	0.828392	1.22156	-1.4405	-2.71415	-1	0.0170148
Pchl3084_0201	gabD	succinate-semialdehyde dehydrogenase	643.42	509.471	-0.336761	-1.26292	0	0.00350823	274.348	-1.22975	-2.34527	-1	1.02922e-05	575.11	-0.161923	-1.11878	0	0.082447
Pchl3084_0202	gabT	4-aminobutyrate transaminase	696.123	547.558	-0.346331	-1.27132	0	0.0117465	280.123	-1.31328	-2.48506	-1	0.00177824	617.358	-0.173235	-1.12758	0	0.130018
Pchl3084_0219	atsR	sulfate ester ABC transporter, periplasmic sulfate ester-binding protein AtsR	3.44381	6.98394	1.02004	2.02797	1	0.0474971	4.2284	0.296107	1.22783	0	0.00408874	4.34465	0.335234	1.26158	0	0.364781
Pchl3084_0222		sulfatase domain protein	1.708	5.20812	1.60845	3.04925	1	0.00411996	1.99081	0.221046	1.16558	0	0.0250822	1.85134	0.116257	1.08392	0	0.00609299
Pchl3084_0224	sftP	TonB-dependent outermembrane receptor SftP	4.30612	9.20076	1.09536	2.13667	1	0.00413314	5.2894	0.296714	1.22834	0	0.0100337	4.12814	-0.0608981	-1.04311	0	0.439695
Pchl3084_0227		hypothetical protein	7.43204	15.5778	1.06766	2.09603	1	0.00399459	9.04143	0.282793	1.21655	0	0.206312	6.46347	-0.201449	-1.14985	0	0.000113089
Pchl3084_0245		amino acid ABC transporter, ATP-binding protein	20.4195	19.3161	-0.0801386	-1.05712	0	0.274389	10.034	-1.02505	-2.03504	-1	0.000532082	20.1275	-0.0207739	-1.0145	0	0.738984
Pchl3084_0246		putative amino acid ABC transporter, periplasmic amino acid-binding protein	53.1848	43.0418	-0.305275	-1.23565	0	0.016643	21.578	-1.30145	-2.46477	-1	0.00126212	56.8997	0.0974078	1.06985	0	0.476025
Pchl3084_0255		monooxygenase, NtaA/SnaA/SoxA family	3.34462	7.47174	1.1596	2.23396	1	0.000657314	4.04853	0.275556	1.21046	0	0.0919339	3.48202	0.0580836	1.04108	0	0.776381
Pchl3084_0256		acyl-CoA dehydrogenase domain protein	4.01935	8.12482	1.01537	2.02142	1	0.00302422	3.22818	-0.316244	-1.24509	0	0.105592	3.62769	-0.147914	-1.10797	0	0.540883
Pchl3084_0282	gshA	glutamate--cysteine ligase	225.244	161.666	-0.478474	-1.39327	0	0.00572518	78.7332	-1.51644	-2.86085	-1	0.00170032	202.421	-0.154131	-1.11275	0	0.161516
Pchl3084_0295		hypothetical protein	30.0766	25.9029	-0.215529	-1.16113	0	0.0208222	14.5888	-1.04378	-2.06162	-1	0.00527281	27.5911	-0.124437	-1.09008	0	0.204863
Pchl3084_0299		3-hydroxyacyl-CoA dehydrogenase family protein	48.6317	145.728	1.58331	2.99656	1	3.80233e-05	105.256	1.11394	2.16436	1	0.0144535	88.0126	0.855813	1.80978	0	0.00691513
Pchl3084_0303	fdhD	formate dehydrogenase accessory protein FdhD	12.0778	27.3558	1.17949	2.26497	1	0.000129624	20.7027	0.777467	1.71412	0	0.0212889	17.9537	0.571925	1.48651	0	0.0116838
Pchl3084_0320		TonB-dependent outermembrane receptor	4.64769	12.1557	1.38705	2.61543	1	0.00107635	13.8507	1.57537	2.98012	1	0.0290169	6.1205	0.397134	1.31689	0	0.000125776
Pchl3084_0323	oprQ	outer membrane porin OprE3	399.555	294.094	-0.442119	-1.3586	0	0.000989061	169.857	-1.23408	-2.35231	-1	6.45377e-07	364.109	-0.134025	-1.09735	0	0.1305
Pchl3084_0326	ctaD	cytochrome c oxidase, subunit I	24.2167	26.4246	0.125878	1.09117	0	0.134783	50.3408	1.05573	2.07877	1	0.00388617	24.9578	0.043488	1.0306	0	0.749228
Pchl3084_0327		putative cytochrome c oxidase, subunit III	17.2528	19.4476	0.172767	1.12722	0	0.0819229	36.5033	1.0812	2.1158	1	1.55738e-05	16.3345	-0.0789033	-1.05621	0	0.743028
Pchl3084_0336		MltA-interacting MipA family protein	19.5955	17.7575	-0.142097	-1.10351	0	0.209999	9.42055	-1.05664	-2.08008	-1	0.00183892	18.3527	-0.0945292	-1.06772	0	0.319292
Pchl3084_0344		amino acid ABC transporter, periplasmic amino acid-binding protein	197.425	177.285	-0.155234	-1.1136	0	0.0864187	98.3769	-1.00492	-2.00683	-1	0.000199269	183.16	-0.108198	-1.07788	0	0.391774
Pchl3084_0377		acyl-CoA dehydrogenase family protein	2.63604	5.36493	1.02519	2.03522	1	0.00370645	2.37318	-0.151554	-1.11077	0	0.673434	2.3366	-0.173961	-1.12815	0	0.0783592
Pchl3084_0378		CoA-transferase, family III	1.51926	4.37007	1.52428	2.87644	1	4.00206e-05	1.35123	-0.169099	-1.12436	0	0.565067	1.59128	0.0668161	1.0474	0	0.656095
Pchl3084_0379		enoyl-CoA hydratase/isomerase family protein	1.59364	5.12695	1.68578	3.21714	1	2.40459e-05	1.63695	0.03869	1.02718	0	0.889237	2.15454	0.435059	1.35197	0	0.0907182
Pchl3084_0435		hypothetical protein	85.3581	77.9748	-0.130521	-1.09469	0	0.0378369	40.6852	-1.06902	-2.09801	-1	0.00308258	91.1853	0.0952722	1.06827	0	0.28246
Pchl3084_0436	hslU	ATP-dependent protease HslVU, ATPase subunit	1376.76	962.557	-0.516335	-1.43032	0	0.00496941	280.781	-2.29376	-4.90333	-1	0.00374148	1351.13	-0.027116	-1.01897	0	0.802672
Pchl3084_0437	hslV	ATP-dependent protease HslVU, peptidase subunit	1158.55	791.219	-0.550175	-1.46426	0	0.0057655	288.071	-2.00783	-4.02176	-1	0.00417212	1149.28	-0.0115871	-1.00806	0	0.922765
Pchl3084_0443	tme	NADP-dependent malic enzyme	742.252	611.443	-0.27969	-1.21393	0	0.00436786	349.354	-1.08722	-2.12464	-1	0.00011865	724.805	-0.0343155	-1.02407	0	0.47642
Pchl3084_0455	hemE	uroporphyrinogen decarboxylase	139.408	356.137	1.35312	2.55464	1	8.59935e-05	311.851	1.16154	2.23696	1	0.0138868	279.12	1.00157	2.00218	1	1.19098e-08
Pchl3084_0482		putative thioredoxin	191.287	155.761	-0.296408	-1.22808	0	0.0208067	57.7341	-1.72824	-3.31324	-1	0.00326886	199.226	0.0586707	1.04151	0	0.67423
Pchl3084_0492	putA	proline dehydrogenase/delta-1-pyrroline-5-carboxylate dehydrogenase	561.111	456.66	-0.297167	-1.22873	0	0.00855324	270.463	-1.05285	-2.07463	-1	0.000233949	503.97	-0.154949	-1.11338	0	0.127279
Pchl3084_0497	aceF	pyruvate dehydrogenase complex dihydrolipoamide acetyltransferase, long form	1707.33	1500.08	-0.186702	-1.13816	0	0.0806847	852.997	-1.00113	-2.00157	-1	0.000485246	1713.38	0.00510061	1.00354	0	0.965207
Pchl3084_0498	aceE	pyruvate dehydrogenase (acetyl-transferring), homodimeric type	1315.04	1207.56	-0.123018	-1.08901	0	0.142569	586.905	-1.16391	-2.24064	-1	0.00193853	1379.5	0.069042	1.04902	0	0.529348
Pchl3084_0526	thiC	thiamine biosynthesis protein ThiC	258.897	249.689	-0.0522508	-1.03688	0	0.201927	118.303	-1.1299	-2.18843	-1	0.00162442	237.599	-0.123854	-1.08964	0	0.0294525
Pchl3084_0578		hypothetical protein	185.372	377.805	1.02722	2.03809	1	0.00152897	241.625	0.382345	1.30346	0	0.0803198	269.068	0.537545	1.4515	0	0.0231037
Pchl3084_0579		hypothetical protein	135.248	499.599	1.88516	3.69395	1	1.13414e-05	360.084	1.41273	2.6624	1	0.00706087	298.825	1.14369	2.20946	1	0.000158741
Pchl3084_0591		serine 3-dehydrogenase	141.398	110.68	-0.353376	-1.27755	0	0.0162443	66.7655	-1.08259	-2.11783	-1	4.68735e-05	136.187	-0.0541735	-1.03826	0	0.555801
Pchl3084_0594	ureJ	urease accessory protein UreJ	15.6509	11.3104	-0.46859	-1.38376	0	0.02042	7.44162	-1.07255	-2.10315	-1	0.0237489	12.5975	-0.313101	-1.24237	0	0.000546045
Pchl3084_0599		hypothetical protein	37.8754	428.337	3.49941	11.3091	1	7.22277e-07	381.868	3.33374	10.0822	1	0.0139429	152.77	2.01203	4.0335	1	0.000388184
Pchl3084_0603	sugE	quaternary ammonium compound-resistance protein SugE	5.72623	11.4938	1.0052	2.00722	1	0.000697243	5.97844	0.0621821	1.04404	0	0.811317	9.12771	0.672666	1.59402	0	0.165889
Pchl3084_0610	cbpA	curved DNA-binding protein	680.934	460.765	-0.563484	-1.47783	0	0.00267923	224.706	-1.59948	-3.03033	-1	0.00200548	633.867	-0.103334	-1.07425	0	0.431664
Pchl3084_0611		putative chaperone modulatory protein CbpM	527.504	361.874	-0.543696	-1.4577	0	0.00782377	197.339	-1.41851	-2.67309	-1	0.00291375	491.217	-0.102823	-1.07387	0	0.432326
Pchl3084_0716		ABC transporter, permease protein	1.91695	6.44641	1.74968	3.36284	1	0.000990011	2.96867	0.631	1.54864	0	0.0653692	1.70073	-0.172661	-1.12714	0	0.550355
Pchl3084_0727	rrf	5S ribosomal RNA	2.09029	5.37014	1.36126	2.56909	1	0.0663083	4.70831	1.17151	2.25247	1	0.341473	2.46083	0.235443	1.17727	0	0.238856
Pchl3084_0740	mmsA	methylmalonate-semialdehyde dehydrogenase (acylating)	35.6894	84.9602	1.25129	2.38054	1	4.87514e-05	94.0845	1.39846	2.6362	1	0.0240132	34.194	-0.0617533	-1.04373	0	0.519569
Pchl3084_0741	mmsB	3-hydroxyisobutyrate dehydrogenase	38.05	82.4367	1.11539	2.16654	1	6.69979e-05	123.894	1.70314	3.25608	1	0.0252984	35.9257	-0.0828807	-1.05913	0	0.3105
Pchl3084_0742		hypothetical protein	26.5773	52.2505	0.97525	1.96598	0	0.00105548	64.9604	1.28937	2.44421	1	0.0182088	28.3256	0.0919144	1.06578	0	1.12954e-06
Pchl3084_0747	antC	anthranilate dioxygenase reductase	53.1071	13.9347	-1.93022	-3.81114	-1	2.29142e-05	10.0245	-2.40538	-5.29775	-1	0.00016323	29.536	-0.846433	-1.79805	0	0.000799667
Pchl3084_0748	antB	anthranilate 1,2-dioxygenase, small subunit	60.589	15.6357	-1.95422	-3.87505	-1	1.04421e-06	8.38131	-2.85381	-7.22906	-1	0.00115146	38.6977	-0.646807	-1.5657	0	0.00166815
Pchl3084_0749	antA	anthranilate 1,2-dioxygenase, large subunit	49.4044	12.3359	-2.00178	-4.00493	-1	2.31998e-06	8.09247	-2.60999	-6.10499	-1	6.94612e-05	30.8144	-0.681038	-1.60329	0	0.0067935
Pchl3084_0762		transporter, gluconate:H+ symporter family	5.95173	7.31068	0.296698	-0.814114	0	0.222462	2.63532	-1.17533	-2.25844	-1	0.0443851	5.18396	-0.199255	-1.1481	0	0.56521
Pchl3084_0773		phosphoglycerate mutase family protein	2.63134	6.42307	1.28746	2.44098	1	0.00170426	3.65054	0.47231	1.38733	0	0.0319758	2.27157	-0.212111	-1.15838	0	0.398755
Pchl3084_0774		hypothetical protein	1.51557	5.82557	1.94254	3.84382	1	0.000602091	1.63356	0.108159	1.07785	0	0.619006	1.73115	0.191874	1.14225	0	0.461227
Pchl3084_0801		hypothetical protein	31.4079	42.9263	0.450737	1.36674	0	0.0274402	65.1323	1.05225	2.07376	1	0.000554858	25.7201	-0.288231	-1.22114	0	0.217047
Pchl3084_0802		FAD binding domain/FAD linked oxidase domain/4Fe-4S binding domain protein	98.5895	60.049	-0.715292	-1.64182	0	0.00211093	34.4327	-1.51765	-2.86325	-1	0.00244718	83.2734	-0.243578	-1.18393	0	0.136862
Pchl3084_0803		PF02589 family protein	76.4399	51.2682	-0.576261	-1.49098	0	0.00203645	26.6454	-1.52044	-2.86878	-1	0.00215947	66.883	-0.192686	-1.14289	0	0.0332194
Pchl3084_0804		iron-sulfur cluster-binding protein	87.3632	50.0916	-0.802457	-1.74407	0	0.00146618	27.428	-1.67138	-3.18518	-1	0.00231157	73.811	-0.243188	-1.18361	0	0.200259
Pchl3084_0805		cysteine-rich domain protein	105.688	65.2667	-0.695394	-1.61933	0	0.000345064	39.7793	-1.40972	-2.65686	-1	0.000241844	94.3403	-0.163866	-1.12029	0	0.00858374
Pchl3084_0806	glcA	glycolate permease GlcA	60.5971	46.9739	-0.367387	-1.29001	0	0.0140086	18.4379	-1.71657	-3.28654	-1	0.00270896	54.8249	-0.144416	-1.10528	0	0.291274
Pchl3084_0814	recN	DNA repair protein RecN	48.1092	111.473	1.21231	2.31708	1	7.23709e-07	182.772	1.92566	3.7991	1	0.00922095	63.7501	0.406115	1.32511	0	0.0199731
Pchl3084_0815	grpE	co-chaperone GrpE	2659.39	1763.72	-0.592471	-1.50783	0	0.0019942	699.183	-1.92735	-3.80356	-1	0.00261253	2678.03	0.0100761	1.00701	0	0.924122
Pchl3084_0816	dnaK	chaperone protein DnaK	7866.1	4983.8	-0.6584	-1.57833	0	0.000827136	2244.73	-1.80911	-3.50426	-1	0.00110987	7586.57	-0.0521994	-1.03684	0	0.610719
Pchl3084_0817	dnaJ	chaperone protein DnaJ	925.384	625.314	-0.565472	-1.47987	0	0.00139837	342.795	-1.43271	-2.69953	-1	0.000873002	867.22	-0.0936553	-1.06707	0	0.451395
Pchl3084_0818	dapB	dihydrodipicolinate reductase	616.105	438.346	-0.491105	-1.40552	0	0.00296089	276.217	-1.15737	-2.23051	-1	0.000190028	618.674	0.0060037	1.00417	0	0.941292
Pchl3084_0840		hypothetical protein	191.75	154.888	-0.308005	-1.23799	0	0.0446568	77.1714	-1.31309	-2.48473	-1	0.0135447	188.319	-0.0260517	-1.01822	0	0.822414
Pchl3084_0855		TonB-dependent outermembrane receptor	8.4456	20.7562	1.29727	2.45764	1	3.12348e-05	19.2555	1.189	2.27994	1	0.01581	9.11904	0.110682	1.07974	0	0.166715
Pchl3084_0856		oxidoreductase, 2OG-Fe(II) oxygenase family	53.7344	112.227	1.0625	2.08854	1	0.000147783	171.58	1.67496	3.19311	1	0.0112574	78.1066	0.539599	1.45357	0	0.0190677
Pchl3084_0857		Sel1 domain protein	29.4557	56.6579	0.943732	1.9235	0	2.42281e-06	99.8051	1.76057	3.38831	1	0.0138455	37.9614	0.365987	1.28876	0	0.00507123
Pchl3084_0858		transcriptional regulator, CopG family	42.0076	61.3861	0.547261	1.46131	0	0.000774148	85.2588	1.0212	2.0296	1	0.0155672	51.8072	0.302502	1.23328	0	0.185784
Pchl3084_0861	opuCA	glycine betaine/carnitine/choline ABC transporter, ATP-binding protein	125.147	99.2564	-0.334389	-1.26084	0	0.0148057	47.9857	-1.38295	-2.608	-1	0.00115748	117.914	-0.0858892	-1.06134	0	0.0920642
Pchl3084_0862	opuCB	glycine betaine/carnitine/choline ABC transporter, permease protein	98.0226	73.4245	-0.416852	-1.33501	0	0.00159851	31.2096	-1.65112	-3.14078	-1	5.51928e-06	91.6887	-0.0963697	-1.06908	0	0.0226231
Pchl3084_0863	opuCC	glycine betaine/carnitine/choline ABC transporter, periplasmic glycine betaine/carnitine/choline-binding protein	117.641	84.3647	-0.479685	-1.39444	0	0.000342807	31.619	-1.89553	-3.72059	-1	0.000636575	110.759	-0.0869766	-1.06214	0	0.0112415
Pchl3084_0864	opuCB2	glycine betaine/carnitine/choline ABC transporter, permease protein	253.646	186.628	-0.442651	-1.3591	0	0.00185495	92.9614	-1.44811	-2.72851	-1	4.88249e-05	238.494	-0.0888674	-1.06353	0	0.414802
Pchl3084_0882		hypothetical protein	95.6084	276.797	1.53362	2.89511	1	1.92663e-06	430.963	2.17236	4.50759	1	0.00780043	111.883	0.226788	1.17023	0	0.0672601
Pchl3084_0883		putative phosphatidylcholine-hydrolyzing phospholipase C	86.259	381.574	2.14521	4.42358	1	3.48842e-08	648.819	2.91107	7.52175	1	0.00536299	146.567	0.76481	1.69915	0	0.00283038
Pchl3084_0886	garP	putative galactarate transporter GarP	1.70692	5.38591	1.6578	3.15534	1	0.00250238	1.78584	0.0652084	1.04624	0	0.656645	2.47277	0.534735	1.44868	0	0.0105875
Pchl3084_0902	tldD	TldD protein	534.425	382.66	-0.481925	-1.39661	0	0.00109288	205.592	-1.3782	-2.59944	-1	0.000370903	525.76	-0.0235836	-1.01648	0	0.705683
Pchl3084_0904	pmbA	PmbA protein	332.645	237.873	-0.483795	-1.39842	0	0.00260662	142.528	-1.22274	-2.33389	-1	0.000761889	310.352	-0.100079	-1.07183	0	0.291491
Pchl3084_0905	fagA	FagA protein	25.5877	189.126	2.88583	7.3913	1	6.84009e-10	262.26	3.35748	10.2495	1	0.00538783	60.5984	1.24383	2.36827	1	0.00067697
Pchl3084_0906	fumC	fumarate hydratase, class II	114.858	359.507	1.64617	3.13001	1	2.03735e-05	270.651	1.23658	2.35639	1	0.0158883	129.701	0.175333	1.12923	0	0.169364
Pchl3084_0907		hypothetical protein	111.045	338.1	1.60631	3.04472	1	3.79792e-07	207.53	0.90218	1.86889	0	0.00543955	105.975	-0.067421	-1.04784	0	0.171695
Pchl3084_0908	sodA1	superoxide dismutase, Mn	101.537	275.36	1.43931	2.71191	1	1.17197e-05	185.793	0.871685	1.8298	0	0.0140584	100.206	-0.0190331	-1.01328	0	0.00653458
Pchl3084_0909		metal cation transporter, zinc(II)-iron(II) permease (ZIP) family	59.2025	146.141	1.30363	2.46849	1	4.89962e-05	104.592	0.821048	1.76669	0	0.0101873	57.8744	-0.032733	-1.02295	0	0.784136
Pchl3084_0932	cysD	sulfate adenylyltransferase, small subunit	331.518	243.025	-0.447981	-1.36413	0	0.00492305	119.903	-1.46722	-2.76488	-1	0.00275304	305.455	-0.118125	-1.08532	0	0.257454
Pchl3084_0933	cysN	putative sulfate adenylyltransferase, large subunit/adenylylsulfate kinase	324.993	230.171	-0.497703	-1.41196	0	0.00164466	126.568	-1.3605	-2.56774	-1	0.000543779	300.788	-0.111664	-1.08047	0	0.265414
Pchl3084_0942	trxB	thioredoxin-disulfide reductase	152.963	1440.25	3.23507	9.41569	1	1.08813e-05	1057.87	2.78991	6.91585	1	0.00905215	936.375	2.61391	6.1216	1	0.000164739
Pchl3084_0954		LrgA family protein	153.835	63.5165	-1.27618	-2.42196	-1	0.000185158	65.7511	-1.22629	-2.33965	-1	0.000279275	119.213	-0.367842	-1.29042	0	0.144667
Pchl3084_0955		LrgB family membrane protein	113.383	50.4307	-1.16883	-2.2483	-1	0.000846732	45.4698	-1.31822	-2.49359	-1	0.00420523	93.8287	-0.273103	-1.2084	0	0.195863
Pchl3084_0963	hmgA	homogentisate 1,2-dioxygenase	272.996	216.224	-0.336349	-1.26256	0	0.00922586	133.897	-1.02775	-2.03884	-1	9.29812e-06	239.203	-0.190642	-1.14127	0	0.226706
Pchl3084_0964	fahA	fumarylacetoacetase	351.348	271.02	-0.374499	-1.29639	0	0.00450988	152.926	-1.20006	-2.2975	-1	2.516e-05	303.484	-0.211277	-1.15771	0	0.0782507
Pchl3084_0973	pdhC	pyruvate dehydrogenase complex, E2 component, dihydrolipoamide acetyltransferase	12.4249	22.889	0.881419	1.84219	0	1.66287e-05	26.4178	1.08827	2.1262	1	0.0425541	13.2281	0.0903711	1.06464	0	0.37664
Pchl3084_0974		YebG family protein	84.2255	185.746	1.141	2.20534	1	1.4664e-06	263.961	1.648	3.13398	1	0.00776882	97.717	0.214353	1.16018	0	0.258518
Pchl3084_0980		hypothetical protein	1540.52	996.989	-0.627771	-1.54518	0	0.0020763	664.682	-1.21268	-2.31768	-1	0.00336375	1624.76	0.0768062	1.05468	0	0.374553
Pchl3084_0982	fecR	sigma factor regulatory protein FecR	7.72232	26.7837	1.79425	3.46834	1	7.27145e-05	31.1198	2.01073	4.02985	1	0.0152758	14.1143	0.87005	1.82773	0	0.0120998
Pchl3084_0983	fecI	RNA polymerase sigma factor FecI	8.47098	31.3268	1.8868	3.69813	1	3.51063e-05	39.2445	2.21189	4.63282	1	0.00153179	15.2667	0.849789	1.80224	0	0.0331489
Pchl3084_0984		hypothetical protein	7.65005	22.468	1.55433	2.93698	1	0.00279347	32.4659	2.08538	4.24387	1	0.0191203	15.8863	1.05425	2.07663	1	0.0117999
Pchl3084_0985		PepSY-associated TM helix domain protein	7.79803	15.9068	1.02846	2.03985	1	0.000582378	20.6456	1.40465	2.64754	1	0.0296609	11.0867	0.507648	1.42173	0	0.0253498
Pchl3084_0993	fusBCD	fusaric acid resistance protein FusBCD	2.17309	5.21226	1.26216	2.39855	1	0.000709585	2.59386	0.255357	1.19363	0	0.266449	2.1385	-0.0231447	-1.01617	0	0.924916
Pchl3084_1003		hypothetical protein	14.6049	12.1269	-0.268237	-1.20434	0	0.00134212	6.35179	-1.20121	-2.29933	-1	0.0051569	12.6353	-0.208994	-1.15588	0	0.520594
Pchl3084_1017	algD	GDP-mannose 6-dehydrogenase AlgD	5.25814	12.7558	1.27853	2.42592	1	0.000346024	10.4311	0.988267	1.9838	0	0.0130008	6.99238	0.411233	1.32982	0	0.0255476
Pchl3084_1018		PF03883 family protein	44.7499	242.547	2.43831	5.42006	1	0.000103266	170.81	1.93243	3.81699	1	0.00820167	140.052	1.64601	3.12966	1	0.00255219
Pchl3084_1125		OmpA family lipoprotein	268.51	502.66	0.904608	1.87204	0	0.000175499	620.312	1.20802	2.3102	1	0.0123394	300.782	0.163745	1.12019	0	0.0518581
Pchl3084_1126		hypothetical protein	291.895	507.61	0.798274	1.73902	0	1.1228e-05	612.077	1.06827	2.09691	1	0.0238165	295.072	0.015621	1.01089	0	0.0354885
Pchl3084_1182		S-(hydroxymethyl)glutathione dehydrogenase/class III alcohol dehydrogenase	204.788	103.24	-0.988131	-1.98361	0	1.73911e-06	61.0251	-1.74665	-3.3558	-1	0.000764455	168.454	-0.281778	-1.21569	0	0.0104421
Pchl3084_1183	fghA	S-formylglutathione hydrolase	152.204	80.3761	-0.921172	-1.89365	0	0.000307143	57.1787	-1.41246	-2.66191	-1	3.07406e-05	124.969	-0.284439	-1.21794	0	0.00294136
Pchl3084_1190	rsmZ	RsmZ RNA	108.222	70.1247	-0.626002	-1.54328	0	0.00606349	182.234	0.751794	1.68389	0	0.0448312	52.6667	-1.03903	-2.05485	-1	0.00392737
Pchl3084_1194	hol	pyocin R2, holin	74.1548	226.48	1.61077	3.05415	1	1.79254e-06	643.383	3.11706	8.67621	1	0.00339873	128.47	0.792822	1.73246	0	0.0131088
Pchl3084_1195		N-acetylmuramoyl-L-alanine amidase domain protein	164.674	458.701	1.47794	2.78551	1	1.26071e-07	902.444	2.45422	5.48018	1	0.00152539	303.032	0.879857	1.84019	0	0.00114098
Pchl3084_1196	llpA	putidacin L1	160.131	484.546	1.59738	3.02593	1	2.55724e-07	907.202	2.50217	5.66536	1	9.61258e-05	294.643	0.87971	1.84001	0	0.00686899
Pchl3084_1197		hypothetical protein	191.173	531.818	1.47605	2.78187	1	1.30597e-07	1033.11	2.43405	5.40407	1	0.00658046	316.939	0.729328	1.65787	0	0.000426433
Pchl3084_1198		phage baseplate assembly protein V	178.39	495.04	1.47251	2.77504	1	2.47246e-07	984.483	2.46433	5.5187	1	0.00758163	301.86	0.758841	1.69213	0	0.00312369
Pchl3084_1199		hypothetical protein	179.496	493.823	1.46004	2.75116	1	8.76463e-07	1006.24	2.48695	5.60592	1	0.00318409	307.622	0.777205	1.71381	0	0.00256339
Pchl3084_1200		baseplate J family protein	207.194	520.52	1.32897	2.51223	1	1.38159e-08	1088.76	2.39363	5.25479	1	0.0047129	344.728	0.734473	1.66379	0	0.00669399
Pchl3084_1201		phage tail protein I	166.998	466.668	1.48256	2.79445	1	1.47401e-07	948.581	2.50594	5.68018	1	0.00261377	304.719	0.867644	1.82468	0	1.58915e-05
Pchl3084_1202		phage tail collar domain protein	185.713	502.747	1.43675	2.70711	1	8.31702e-07	992.99	2.4187	5.34689	1	0.000265328	346.233	0.898665	1.86434	0	0.00199621
Pchl3084_1203		putative phage tail protein	161.835	467.237	1.52963	2.88712	1	2.65485e-06	840.277	2.37634	5.19219	1	0.000341844	290.379	0.843414	1.79429	0	0.00386587
Pchl3084_1204		hypothetical protein	248.186	733.845	1.56406	2.95684	1	2.64643e-05	1203.3	2.2775	4.84838	1	5.79385e-05	405.178	0.707137	1.63256	0	0.00176939
Pchl3084_1205		putative phage tail sheath protein	230.683	656.648	1.50921	2.84654	1	1.33105e-05	1092.36	2.24346	4.73533	1	0.000813821	420.486	0.866143	1.82278	0	0.00107351
Pchl3084_1206		putative phage tail tube protein	215.772	614.837	1.5107	2.84948	1	8.55094e-06	1023.35	2.24572	4.74275	1	0.0026226	381.818	0.823377	1.76954	0	0.00431566
Pchl3084_1207		hypothetical protein	89.8819	290.65	1.69318	3.23369	1	5.41155e-05	465.543	2.37281	5.17949	1	0.000139782	174.701	0.958786	1.94367	0	0.000180158
Pchl3084_1208		hypothetical protein	155.504	483.349	1.63611	3.10827	1	1.77911e-06	883.847	2.50685	5.68377	1	4.07107e-05	280.621	0.851675	1.80459	0	0.00132491
Pchl3084_1209		phage tail tape measure protein, TP901 family	91.6544	266.514	1.53994	2.90782	1	6.3344e-06	518.854	2.50105	5.66098	1	0.000773011	164.921	0.847497	1.79938	0	1.96594e-05
Pchl3084_1210		phage protein, P2 GpU family	147.157	409.556	1.4767	2.78312	1	0.000156452	825.376	2.48769	5.6088	1	0.000757847	267.482	0.862084	1.81766	0	0.000840283
Pchl3084_1211		putative tail protein X	163.462	452.934	1.47035	2.77088	1	0.000103381	894.687	2.45243	5.47337	1	0.000232872	281.042	0.78183	1.71931	0	0.00265626
Pchl3084_1212		phage protein, late control D family	87.8579	254.66	1.53533	2.89855	1	9.74112e-06	479.94	2.44961	5.46268	1	0.00017474	154.565	0.814964	1.75925	0	0.00015686
Pchl3084_1213		hypothetical protein	108.831	330.115	1.60087	3.03327	1	8.06111e-06	644.405	2.56587	5.92113	1	0.00187818	192.124	0.819943	1.76534	0	0.000427692
Pchl3084_1214		hypothetical protein	244.557	782.517	1.67795	3.19973	1	1.86741e-07	1552.97	2.66679	6.35014	1	0.00196896	421.834	0.786504	1.72489	0	0.000274703
Pchl3084_1215		putative tail sheath protein	273.36	865.927	1.66345	3.16772	1	7.86951e-07	1575.7	2.52713	5.76422	1	0.00488541	491.759	0.847152	1.79895	0	0.0010112
Pchl3084_1216		hypothetical protein	219.79	755.862	1.782	3.43902	1	3.82649e-06	1162.38	2.40288	5.28858	1	0.000760973	423.033	0.944646	1.92472	0	0.000519098
Pchl3084_1217		hypothetical protein	227.173	754.694	1.7321	3.32211	1	0.000110014	1232.13	2.43929	5.42376	1	0.00189563	449.502	0.984535	1.97868	0	0.00141797
Pchl3084_1218		putative phage tail protein	97.9398	352.009	1.84564	3.59413	1	0.000189675	565.466	2.52947	5.7736	1	4.05456e-05	186.586	0.929874	1.90511	0	0.000428678
Pchl3084_1219		DNA circularization, N-terminal domain protein	119.78	383.837	1.6801	3.20451	1	8.09612e-05	723.733	2.59507	6.04217	1	0.0021033	213.952	0.836898	1.78621	0	4.82543e-05
Pchl3084_1220		putative bacteriophage Mu P protein	90.5616	286.415	1.66114	3.16265	1	2.88969e-05	571.43	2.6576	6.30985	1	0.00144685	161.761	0.836894	1.7862	0	0.00253199
Pchl3084_1221		bacteriophage Mu Gp45 protein	41.3679	149.443	1.85301	3.61254	1	2.32276e-05	276.571	2.74107	6.68565	1	0.000625666	79.3387	0.939515	1.91788	0	0.00450399
Pchl3084_1222		phage protein, GP46 family	67.7372	235.574	1.79816	3.47776	1	0.000279406	431.055	2.66985	6.36364	1	0.000205941	127.692	0.914652	1.88511	0	1.46172e-05
Pchl3084_1223		baseplate J family protein	70.3362	226.812	1.68916	3.22468	1	8.98979e-05	426.784	2.60117	6.06777	1	0.000437916	123.372	0.810674	1.75403	0	0.00115224
Pchl3084_1224		hypothetical protein	77.1441	243.233	1.65671	3.15297	1	8.85095e-06	466.142	2.59514	6.04248	1	0.00028407	127.008	0.719294	1.64638	0	0.00214551
Pchl3084_1225		hypothetical protein	69.9616	231.284	1.72503	3.30587	1	5.4827e-05	465.364	2.73372	6.65171	1	7.04838e-05	129.987	0.893728	1.85797	0	0.000110182
Pchl3084_1226		hypothetical protein	87.9997	268.703	1.61044	3.05346	1	2.20306e-05	534.902	2.60371	6.07846	1	0.000342264	152.074	0.789206	1.72812	0	2.11151e-06
Pchl3084_1227		putative phage tail protein	46.5479	150.605	1.69398	3.23548	1	6.11535e-05	317.435	2.76967	6.81954	1	0.00217066	85.5753	0.87848	1.83844	0	0.000454639
Pchl3084_1228		putative phage tail protein	42.2492	140.537	1.73395	3.32638	1	1.37343e-05	296.263	2.80988	7.01227	1	0.00323109	82.174	0.959759	1.94499	0	0.00624409
Pchl3084_1229		putative phage tail protein	50.7404	165.496	1.70559	3.26162	1	1.98641e-05	352.944	2.79823	6.95587	1	0.000540971	99.0552	0.965097	1.95219	0	0.000917942
Pchl3084_1230		putative phage tail protein	55.0958	178.093	1.69261	3.23241	1	2.89178e-05	391.614	2.82942	7.10787	1	0.000636295	98.659	0.840507	1.79068	0	0.00410078
Pchl3084_1231		putative pyocin R, lytic enzyme	43.0816	145.092	1.75182	3.36783	1	2.70297e-05	310.763	2.85067	7.21336	1	3.91515e-06	84.9381	0.979339	1.97156	0	1.67747e-05
Pchl3084_1232		hypothetical protein	45.9912	151.3	1.71798	3.28976	1	8.51076e-06	343.02	2.89887	7.4584	1	3.52524e-05	83.5328	0.860987	1.81628	0	0.00102939
Pchl3084_1233	cinA	competence/damage-inducible protein CinA	142.372	221.24	0.635948	1.55396	0	1.62196e-08	367.132	1.36663	2.57868	1	0.00165144	160.103	0.169342	1.12455	0	0.000171985
Pchl3084_1235	recX	regulatory protein RecX	190.893	340.949	0.836794	1.78608	0	5.47555e-06	481.433	1.33457	2.52201	1	0.00399208	210.695	0.142396	1.10374	0	0.0324901
Pchl3084_1236		TIGR00730 family protein	125.198	195.717	0.644565	1.56327	0	1.47974e-05	275.842	1.13964	2.20325	1	3.6653e-05	161.197	0.364617	1.28754	0	0.0059173
Pchl3084_1237		hypothetical protein	106.701	127.1	0.252391	1.19118	0	0.0213021	226.015	1.08285	2.11821	1	0.00671463	109.357	0.0354731	1.02489	0	0.783347
Pchl3084_1238		DTW domain protein	43.775	74.4619	0.766396	1.70102	0	2.29882e-06	152.871	1.80413	3.4922	1	0.000610234	51.2184	0.226557	1.17004	0	0.0868477
Pchl3084_1245		S4 domain protein	39.7237	67.2984	0.760573	1.69416	0	1.31043e-05	91.3614	1.20158	2.29992	1	0.00400217	45.769	0.204371	1.15218	0	0.0149054
Pchl3084_1246		acetyltransferase, GNAT family	17.9557	40.8325	1.18527	2.27407	1	8.29807e-05	69.7381	1.95751	3.8839	1	0.003267	20.324	0.178745	1.1319	0	0.407072
Pchl3084_1247	rimO	ribosomal protein S12 methylthiotransferase RimO	38.8879	43.6929	0.168076	1.12356	0	0.0067061	79.8898	1.03869	2.05436	1	0.000637517	35.6331	-0.126103	-1.09134	0	0.037213
Pchl3084_1253	dinB	DNA polymerase IV	29.503	46.3594	0.652001	1.57135	0	0.000315801	77.6893	1.39685	2.63327	1	0.00326861	32.4947	0.139342	1.1014	0	0.207551
Pchl3084_1269		glutathione S-transferase	252.654	171.526	-0.55874	-1.47298	0	0.00310043	65.4547	-1.94859	-3.85998	-1	0.0021798	238.39	-0.083837	-1.05983	0	0.415574
Pchl3084_1295		xylose isomerase-like TIM barrel domain protein, PF05114 family	3.29566	7.47118	1.18077	2.26697	1	0.00774316	5.4576	0.727696	1.65599	0	0.000586455	3.5529	0.108426	1.07805	0	0.701533
Pchl3084_1296		hypothetical protein	8.25381	16.763	1.02214	2.03094	1	0.00706178	10.1356	0.296302	1.22799	0	0.233459	13.2261	0.680258	1.60243	0	0.206317
Pchl3084_1302	braC	branched-chain amino acid ABC transporter, periplasmic branched-chain amino acid-binding protein BraC	114.11	228.636	1.00263	2.00365	1	0.000136513	111.926	-0.0278784	-1.01951	0	0.676121	143.299	0.328607	1.2558	0	0.0348654
Pchl3084_1311	phrS	PhrS RNA	615.382	90.003	-2.77344	-6.83735	-1	6.67323e-06	176.271	-1.80368	-3.4911	-1	0.00511018	106.451	-2.53129	-5.78088	-1	0.00151853
Pchl3084_1316	catI	3-oxoadipate:succinyl-CoA transferase, A subunit	42.527	27.3585	-0.636391	-1.55444	0	0.00138754	15.2526	-1.47933	-2.78818	-1	0.000507174	28.3731	-0.583851	-1.49884	0	0.0202189
Pchl3084_1317	catJ	3-oxoadipate:succinyl-CoA transferase, B subunit	52.5803	31.7841	-0.726217	-1.6543	0	0.000351327	18.7783	-1.48546	-2.80006	-1	2.11288e-06	30.9527	-0.764456	-1.69873	0	0.000124843
Pchl3084_1318	pcaF	beta-ketoadipyl CoA thiolase	56.2923	33.4609	-0.750462	-1.68233	0	0.000971385	20.854	-1.43261	-2.69935	-1	0.000980355	33.0632	-0.767713	-1.70257	0	0.00261428
Pchl3084_1319	pcaH	protocatechuate 3,4-dioxygenase, beta subunit	49.6948	33.7064	-0.560073	-1.47434	0	0.00021209	22.305	-1.15573	-2.22797	-1	0.000464802	30.4201	-0.708072	-1.63362	0	0.00060372
Pchl3084_1320	pcaG	protocatechuate 3,4-dioxygenase, alpha subunit	40.0408	24.5282	-0.707029	-1.63244	0	0.001343	19.864	-1.01131	-2.01575	-1	0.000993754	25.5567	-0.647768	-1.56674	0	0.0118037
Pchl3084_1323	pcaD	3-oxoadipate enol-lactonase	99.7996	67.1766	-0.571076	-1.48563	0	0.000139772	48.6197	-1.03749	-2.05266	-1	0.00228864	71.2851	-0.485434	-1.40001	0	0.0176448
Pchl3084_1324	pcaC	4-carboxymuconolactone decarboxylase	74.9011	45.4257	-0.721479	-1.64887	0	0.000146796	28.305	-1.40393	-2.64622	-1	0.00546025	52.9906	-0.499251	-1.41348	0	0.00525781
Pchl3084_1330		integral membrane protein, PF00892 family	15.579	33.2176	1.09234	2.1322	1	0.00182954	36.6066	1.2325	2.34973	1	0.023398	23.1784	0.573175	1.48779	0	0.0122818
Pchl3084_1341		transporter, major facilitator family	1.89022	4.74735	1.32857	2.51154	1	0.0346875	1.60434	-0.236569	-1.17819	0	0.209428	1.79218	-0.0768329	-1.0547	0	0.483497
Pchl3084_1356		RNA polymerase sigma-70 factor, ECF family	9.2043	19.8518	1.10889	2.1568	1	0.0019302	17.5848	0.933949	1.9105	0	0.00412511	11.4602	0.316246	1.24509	0	0.346753
Pchl3084_1362	adhB	alcohol dehydrogenase II	1484.08	1124.27	-0.400583	-1.32004	0	0.000710683	612.364	-1.27711	-2.42352	-1	0.000131394	1592.19	0.10144	1.07284	0	0.0599892
Pchl3084_1363	fosA	glutathione transferase FosA	341.999	262.294	-0.382808	-1.30388	0	0.00135597	145.646	-1.23152	-2.34815	-1	4.4777e-05	369.228	0.110519	1.07962	0	0.0126473
Pchl3084_1376		2Fe-2S iron-sulfur cluster binding domain protein	2.12099	5.90117	1.47626	2.78227	1	0.000532504	4.9881	1.23375	2.35178	1	0.17556	3.08279	0.539496	1.45346	0	0.452491
Pchl3084_1377		FAD dependent oxidoreductase	1.56879	5.15946	1.71757	3.28882	1	0.000175948	3.44914	1.13659	2.1986	1	0.00103701	1.69076	0.10802	1.07775	0	0.126464
Pchl3084_1378		proline racemase family protein	1.72225	4.58619	1.413	2.66291	1	0.0149903	2.67551	0.635525	1.5535	0	0.0919025	1.16608	-0.562628	-1.47696	0	0.000993281
Pchl3084_1380	yveA	aspartate:proton symporter YveA	2.11616	5.05379	1.25592	2.38819	1	0.0119181	2.2565	0.0926359	1.06632	0	0.755905	3.37636	0.674016	1.59551	0	0.353833
Pchl3084_1384		putative lipoprotein	198.19	333.746	0.751869	1.68397	0	3.13672e-06	683.792	1.78668	3.45019	1	0.0252874	203.045	0.0349159	1.0245	0	0.561665
Pchl3084_1385		NADP oxidoreductase, coenzyme F420-dependent	6.10612	45.4795	2.89689	7.44817	1	0.000142411	411.445	6.0743	67.3824	1	0.00849945	31.3359	2.35949	5.13188	1	0.0013991
Pchl3084_1417	mucD	serine protease MucD	388.032	314.757	-0.301939	-1.2328	0	0.0102151	189.386	-1.03485	-2.0489	-1	3.48552e-05	388.259	0.000844585	1.00059	0	0.991659
Pchl3084_1434	cupB4	pili assembly chaperone CupB4	1.17594	4.12764	1.8115	3.51007	1	0.00354404	1.82731	0.635901	1.55391	0	0.17018	1.89923	0.691598	1.61507	0	0.169503
Pchl3084_1442		transporter, major facilitator family	2.2567	5.68413	1.33273	2.51878	1	0.000163853	2.01727	-0.161809	-1.11869	0	0.254865	2.50678	0.151622	1.11082	0	0.00614323
Pchl3084_1443	cynS	cyanase	9.16356	19.3973	1.08187	2.11678	1	0.000464259	11.2988	0.302185	1.23301	0	0.193102	11.4269	0.318452	1.24699	0	0.335116
Pchl3084_1444		carbonate dehydratase	3.51053	9.81558	1.48338	2.79604	1	0.000721731	5.35234	0.608482	1.52465	0	0.000436527	5.64066	0.684176	1.60678	0	0.0439019
Pchl3084_1447		DUF1705 domain/sulfatase domain protein	1.54926	3.87186	1.32145	2.49917	1	0.035952	2.30018	0.570171	1.4847	0	0.066027	2.02249	0.384559	1.30546	0	0.00849004
Pchl3084_1448		SAM dependent methyltransferase	2.89501	6.59227	1.18721	2.27712	1	0.0197939	4.22295	0.544685	1.4587	0	0.0357343	2.14875	-0.43007	-1.3473	0	0.153288
Pchl3084_1466		transporter, major facilitator family	65.7105	40.5302	-0.697126	-1.62127	0	0.00167262	15.5985	-2.07472	-4.21261	-1	0.00409681	50.3822	-0.38321	-1.30424	0	0.0694977
Pchl3084_1467		LamB/YcsF family protein	199.179	121.534	-0.712701	-1.63887	0	0.000983411	60.027	-1.73038	-3.31815	-1	0.000297006	161.955	-0.298467	-1.22984	0	0.0940936
Pchl3084_1468		allophanate hydrolase subunit 1	217.919	122.708	-0.828561	-1.77591	0	0.000120936	66.9734	-1.70213	-3.25381	-1	3.26875e-05	172.749	-0.33511	-1.26147	0	0.0137986
Pchl3084_1469		allophanate hydrolase subunit 2	117.874	71.7475	-0.716243	-1.6429	0	0.000871373	39.5843	-1.57424	-2.97779	-1	4.96892e-05	94.979	-0.311565	-1.24105	0	0.00631459
Pchl3084_1484	oprO	outer membrane porin OprO	18.1155	14.4072	-0.330431	-1.25739	0	0.00318014	8.34189	-1.11878	-2.17163	-1	0.00388386	17.6254	-0.0395654	-1.0278	0	0.605448
Pchl3084_1485	mtr	tryptophan-specific transport protein	14.3632	9.92916	-0.53263	-1.44656	0	0.0104807	4.30603	-1.73794	-3.33559	-1	0.00219766	12.8057	-0.165593	-1.12163	0	0.249911
Pchl3084_1486	iaaH	indoleacetamide hydrolase	88.7842	42.035	-1.07871	-2.11215	-1	9.09917e-05	14.5377	-2.6105	-6.10717	-1	0.00155559	68.9352	-0.365061	-1.28794	0	0.00383829
Pchl3084_1487	iaaM	tryptophan 2-monooxygenase	102.994	53.2952	-0.950485	-1.93252	0	0.000174831	17.6127	-2.54787	-5.84771	-1	0.000308404	87.4479	-0.236066	-1.17778	0	0.0191031
Pchl3084_1488		aromatic ring hydroxylating dioxygenase, beta subunit	101.436	50.1862	-1.0152	-2.02118	-1	0.000139438	15.4841	-2.71171	-6.55097	-1	9.65782e-05	95.0575	-0.0936917	-1.0671	0	0.123472
Pchl3084_1489		Rieske [2Fe-2S] domain/aromatic ring hydroxylating dioxygenase, alpha subunit domain protein	215.668	100.193	-1.10603	-2.15253	-1	2.19341e-05	25.2862	-3.09239	-8.52908	-1	0.000227034	184.845	-0.222494	-1.16675	0	0.000884765
Pchl3084_1490		oxidoreductase NAD-binding domain/2Fe-2S iron-sulfur cluster binding domain protein	352.588	161.672	-1.12491	-2.18089	-1	7.77421e-05	42.7841	-3.04284	-8.2411	-1	0.0012595	304.049	-0.21368	-1.15964	0	0.0346973
Pchl3084_1491		hypothetical protein	408.632	173.948	-1.23215	-2.34916	-1	5.19718e-06	56.3344	-2.85871	-7.25368	-1	0.000138056	347.364	-0.234352	-1.17638	0	0.00997711
Pchl3084_1492		transporter, major facilitator family	157.176	81.8148	-0.941944	-1.92112	0	7.39774e-05	34.8968	-2.17121	-4.50401	-1	0.000601589	128.732	-0.288004	-1.22095	0	0.0115873
Pchl3084_1505		hypothetical protein	4.2212	12.6188	1.57985	2.98939	1	0.00594253	12.4548	1.56098	2.95054	1	0.0326457	6.51317	0.625706	1.54297	0	1.51112e-05
Pchl3084_1511		hypothetical protein	116.699	193.271	0.727832	1.65615	0	0.000320791	272.042	1.22104	2.33114	1	0.0134147	126.653	0.118086	1.08529	0	0.303785
Pchl3084_1524		type I secretion membrane fusion protein, HlyD family	6.34028	14.4235	1.1858	2.2749	1	7.05581e-05	18.7339	1.56303	2.95474	1	0.0114176	6.58945	0.0556114	1.0393	0	0.683942
Pchl3084_1525		type I secretion system ATPase	15.8142	39.5313	1.32177	2.49973	1	2.24302e-05	52.132	1.72095	3.29653	1	0.0204304	17.5968	0.154096	1.11272	0	0.0796354
Pchl3084_1526		type I secretion outer membrane protein, TolC family	106.659	278.553	1.38494	2.61162	1	1.83276e-06	293.294	1.45934	2.74982	1	0.0234223	130.957	0.296085	1.22781	0	0.00224068
Pchl3084_1527		putative type I secretion target	6.95231	13.2469	0.930092	1.9054	0	0.000309799	14.6588	1.0762	2.10847	1	0.0223826	7.5727	0.123314	1.08923	0	0.0023437
Pchl3084_1528		HAMP domain/GGDEF domain/EAL domain protein	6.4228	12.012	0.903198	1.87021	0	0.00357358	15.3777	1.25956	2.39423	1	0.00440916	6.11585	-0.07065	-1.05019	0	0.254994
Pchl3084_1529		periplasmic protein	11.1978	25.9457	1.21228	2.31704	1	0.00211763	30.5126	1.44619	2.72488	1	0.00577339	14.5136	0.374194	1.29611	0	0.0115458
Pchl3084_1539		Ser/Thr protein phosphatase family protein	3.4612	7.95244	1.20013	2.2976	1	0.000150123	5.3574	0.630262	1.54785	0	0.0559455	3.44493	-0.00679465	-1.00472	0	0.712171
Pchl3084_1557		hypothetical protein	426.392	1170.83	1.45727	2.74589	1	0.000116918	1257.61	1.56043	2.94942	1	0.0153355	456.779	0.0993159	1.07127	0	0.758391
Pchl3084_1561		hypothetical protein	4.91754	14.9022	1.59952	3.03042	1	4.985e-05	8.54325	0.796847	1.7373	0	0.0233944	6.21936	0.338829	1.26473	0	0.2991
Pchl3084_1590	fliC	flagellin FliC	3224.97	2802.64	-0.202497	-1.15069	0	0.0298125	1386.57	-1.21776	-2.32586	-1	7.65571e-05	3991.8	0.307757	1.23778	0	0.00752795
Pchl3084_1651	ttuD	putative glycerate dehydrogenase	2.33203	4.93234	1.08069	2.11504	1	0.0176705	2.40462	0.0442226	1.03113	0	0.808941	2.54789	0.127719	1.09256	0	0.45588
Pchl3084_1654	gcl	glyoxylate carboligase	2.61361	5.25923	1.00881	2.01225	1	0.00359173	3.88738	0.572753	1.48736	0	0.0512949	2.99126	0.194709	1.14449	0	0.0876061
Pchl3084_1655		PF03928 family protein	2.08067	4.2501	1.03045	2.04266	1	0.00157417	1.82898	-0.186006	-1.13761	0	0.2795	2.32703	0.161439	1.1184	0	0.35545
Pchl3084_1669		fusaric acid resistance domain protein	3.31152	24.2922	2.87493	7.33567	1	4.01775e-06	13.9302	2.07265	4.2066	1	0.0148389	3.90729	0.238675	1.17991	0	0.0231185
Pchl3084_1671		hypothetical protein	26.7995	28.3448	0.0808815	1.05766	0	0.229075	116.625	2.12161	4.35178	1	0.0149545	28.8535	0.106541	1.07664	0	0.280641
Pchl3084_1675		putative membrane protein, PF04341 family	13.0624	22.4438	0.780895	1.7182	0	0.000524829	27.2606	1.06139	2.08694	1	0.0412768	16.4096	0.329119	1.25625	0	0.149704
Pchl3084_1681	sucA	2-oxoglutarate dehydrogenase, E1 component	1400.48	1169.74	-0.259741	-1.19726	0	0.00642446	628.057	-1.15696	-2.22987	-1	5.65262e-07	1392.78	-0.0079572	-1.00553	0	0.90459
Pchl3084_1682	sucB	dihydrolipoyllysine-residue succinyltransferase, E2 component of oxoglutarate dehydrogenase (succinyl-transferring) complex	1491	1263.03	-0.23939	-1.18049	0	0.00784037	625.459	-1.25329	-2.38385	-1	4.87992e-05	1427.99	-0.062295	-1.04413	0	0.366082
Pchl3084_1683	lpdA	dihydrolipoyl dehydrogenase	1481.92	1270.3	-0.222307	-1.1666	0	0.00413296	688.296	-1.10637	-2.15303	-1	0.00131846	1440.94	-0.0404623	-1.02844	0	0.247574
Pchl3084_1684	sucC	succinate-CoA ligase, beta subunit	2592.91	1890.25	-0.455998	-1.37173	0	0.000613379	983.147	-1.3991	-2.63736	-1	0.000523951	2577.31	-0.00870833	-1.00605	0	0.831097
Pchl3084_1685	sucD	succinate-CoA ligase, alpha subunit	1762.22	1345.25	-0.389516	-1.30995	0	0.000606961	674.427	-1.38566	-2.61291	-1	0.000331397	1739.88	-0.0183992	-1.01284	0	0.360968
Pchl3084_1692	htpG	chaperone protein HtpG	2378.6	1628.06	-0.546963	-1.46101	0	0.00103809	536.89	-2.14742	-4.43034	-1	0.00185804	2310.78	-0.0417371	-1.02935	0	0.637867
Pchl3084_1693		dienelactone hydrolase family protein	1052.77	746.112	-0.49672	-1.411	0	0.00547205	296.217	-1.82946	-3.55404	-1	0.00341046	993.67	-0.0833449	-1.05947	0	0.398655
Pchl3084_1700		methyl-accepting chemotaxis protein	32.5581	55.6705	0.773898	1.70988	0	0.000148529	67.1222	1.04377	2.06161	1	0.0450405	37.8258	0.216355	1.16179	0	0.0983403
Pchl3084_1729		hypothetical protein	2.10439	6.90707	1.71467	3.28222	1	1.18271e-05	3.94598	0.90698	1.87512	0	0.098738	4.66885	1.14966	2.21862	1	0.0188239
Pchl3084_1743		ABC transporter, ATP-binding protein	279.503	198.289	-0.495255	-1.40957	0	0.00448727	120.712	-1.2113	-2.31546	-1	0.000403034	258.451	-0.112974	-1.08146	0	0.343681
Pchl3084_1744		putative ABC-2 type transporter permease protein	208.124	141.371	-0.557963	-1.47219	0	0.00220695	92.4662	-1.17045	-2.25082	-1	4.13942e-05	187.511	-0.15047	-1.10993	0	0.234134
Pchl3084_1763		PF02620 family protein	633.552	910.783	0.523643	1.43758	0	8.92919e-05	1713.86	1.43572	2.70516	1	0.00836018	687.546	0.117992	1.08522	0	0.106384
Pchl3084_1781		transcriptional regulator, GntR family/UbiC transcription regulator-associated domain protein	124.617	87.1986	-0.51512	-1.42911	0	0.00642996	49.2085	-1.34052	-2.53242	-1	0.00289857	139.952	0.167438	1.12306	0	0.131438
Pchl3084_1782		ADP-ribosylglycohydrolase family protein	146.762	109.522	-0.42225	-1.34002	0	0.00190477	67.7905	-1.11432	-2.16493	-1	0.000414277	147.762	0.0097958	1.00681	0	0.710993
Pchl3084_1783		permease, cytosine/purine, uracil, thiamine, allantoin family	89.4174	66.9828	-0.416764	-1.33493	0	0.00196044	43.0933	-1.05309	-2.07497	-1	1.51888e-05	90.7484	0.0213167	1.01489	0	0.274857
Pchl3084_1795	dgoT	D-galactonate transporter	2.17018	4.81701	1.15032	2.21964	1	0.00326548	3.0984	0.513709	1.42772	0	0.212113	2.49249	0.199773	1.14852	0	0.0749767
Pchl3084_1800	etfB	electron transfer flavoprotein, beta subunit	1247.92	966.073	-0.369324	-1.29175	0	0.00255986	528.311	-1.24007	-2.3621	-1	0.000902309	1131.14	-0.141748	-1.10324	0	0.116548
Pchl3084_1801	etfA	electron transfer flavoprotein, alpha subunit	1242.53	1030.45	-0.270002	-1.20581	0	0.0165188	558.195	-1.15444	-2.22598	-1	1.25681e-06	1105.02	-0.169213	-1.12444	0	0.0821615
Pchl3084_1838		transcriptional regulator, GntR family	33.3702	65.219	0.966732	1.95441	0	2.61828e-05	71.9013	1.10746	2.15466	1	0.0122158	35.615	0.0939266	1.06727	0	0.137453
Pchl3084_1854		Molybdopterin oxidoreductase	1.84196	4.38893	1.25262	2.38275	1	0.0211178	2.73011	0.567716	1.48218	0	0.0667377	1.9126	0.0542894	1.03835	0	0.660242
Pchl3084_1856	nirB	nitrite reductase [NAD(P)H], large subunit	1.28876	3.86226	1.58346	2.99687	1	0.00886697	1.99843	0.632879	1.55066	0	0.0403798	1.04706	-0.29965	-1.23085	0	0.0939803
Pchl3084_1858		hypothetical protein	1.51921	4.48684	1.56237	2.95339	1	0.000764069	2.49461	0.715492	1.64204	0	0.1668	1.59769	0.0726621	1.05166	0	0.638341
Pchl3084_1879	srpB	Bacterial signal recognition particle RNA	207.678	317.226	0.611163	1.52749	0	0.0123822	308.114	0.569115	1.48361	0	0.00346457	465.614	1.16479	2.242	1	0.357054
Pchl3084_1881		integral membrane protein, PF00892 family	2.69366	10.1237	1.9101	3.75834	1	9.5198e-05	8.65564	1.68407	3.21334	1	0.0235872	3.03468	0.171975	1.1266	0	0.0533324
Pchl3084_1882		DNA-binding protein	12.998	18.2544	0.489953	1.4044	0	0.00403194	28.785	1.14702	2.21456	1	0.0036164	15.3097	0.236156	1.17785	0	0.233955
Pchl3084_1905	ccoP	cytochrome c oxidase, cbb3-type, subunit III	1205.77	903.001	-0.417151	-1.33529	0	0.00300663	494.904	-1.28473	-2.43636	-1	3.96735e-05	1316.4	0.126646	1.09175	0	0.197807
Pchl3084_1906	ccoQ	cytochrome c oxidase, cbb3-type, CcoQ subunit	2233.42	1698.26	-0.395199	-1.31512	0	0.000269858	851.289	-1.39154	-2.62358	-1	1.60851e-05	2538.86	0.184922	1.13676	0	0.0366857
Pchl3084_1907	ccoO	cytochrome c oxidase, cbb3-type, subunit II	1676.96	1228.98	-0.448385	-1.36451	0	0.000368546	659.108	-1.34726	-2.54428	-1	7.61479e-05	1794.65	0.0978566	1.07018	0	0.00678061
Pchl3084_1908	ccoN	cytochrome c oxidase, cbb3-type, subunit I	1408.03	1006.67	-0.484087	-1.3987	0	0.000441374	529.296	-1.41153	-2.6602	-1	8.59163e-05	1569.18	0.156333	1.11445	0	0.0351598
Pchl3084_1912	acnA	aconitate hydratase 1	182.966	410.105	1.16442	2.24143	1	6.56018e-05	272.516	0.574769	1.48944	0	0.0254127	256.586	0.487872	1.40237	0	0.0145147
Pchl3084_1922		hypothetical protein	18.6998	26.8351	0.521098	1.43505	0	0.000180036	38.0289	1.02408	2.03366	1	0.00259339	20.2635	0.115862	1.08362	0	0.00155248
Pchl3084_1931	sulA	cell division inhibitor SulA	135.549	261.579	0.948425	1.92977	0	0.00020163	379.246	1.48431	2.79784	1	0.00970888	167.507	0.305404	1.23576	0	0.0886618
Pchl3084_1932	lexA	LexA repressor	145.023	297.072	1.03453	2.04845	1	6.06421e-05	385.039	1.40872	2.65502	1	0.00824188	177.725	0.293363	1.22549	0	0.0973246
Pchl3084_1964		putative N-hydroxyarylamine O-acetyltransferase	55.8243	479.475	3.10249	8.589	1	5.51047e-06	341.979	2.61494	6.12598	1	0.0111292	219.768	1.97702	3.93679	1	3.51483e-05
Pchl3084_1965		hypothetical protein	39.7388	271.547	2.77258	6.83328	1	7.39412e-06	171.671	2.11103	4.31999	1	0.00462721	116.479	1.55145	2.93112	1	0.00300423
Pchl3084_1966		hypothetical protein	11.5271	42.7521	1.89097	3.70883	1	0.000559963	37.7172	1.71019	3.27205	1	0.000193563	25.6379	1.15325	2.22415	1	0.0071353
Pchl3084_1967		xanthine/uracil permease family protein	5.64639	11.4491	1.01983	2.02768	1	0.000436275	9.36334	0.729693	1.65829	0	0.0151174	7.03682	0.317594	1.24625	0	0.208039
Pchl3084_1973	uvrB	excinuclease ABC, B subunit	250.135	177.303	-0.496493	-1.41078	0	0.00447444	99.7943	-1.32568	-2.50651	-1	0.0022406	234.418	-0.0936273	-1.06705	0	0.438997
Pchl3084_1985	ibpA	small heat shock protein IbpA	7191.63	4468.74	-0.686451	-1.60932	0	0.000937777	1816.13	-1.98545	-3.95987	-1	0.000675527	6224.89	-0.208271	-1.1553	0	0.101683
Pchl3084_2013		hypothetical protein	54.9526	85.1762	0.632262	1.54999	0	0.00010659	126.892	1.20734	2.30912	1	0.00262997	56.113	0.0301481	1.02112	0	0.776441
Pchl3084_2017		Tat pathway signal sequence domain protein	36.5299	21.7365	-0.74896	-1.68058	0	0.000343607	16.6977	-1.12943	-2.18772	-1	0.00320787	35.6757	-0.0341355	-1.02394	0	0.661872
Pchl3084_2020		chitin-binding protein	571.541	1554.54	1.44356	2.71991	1	3.24674e-09	3016.08	2.39975	5.27711	1	0.00709148	589.511	0.0446625	1.03144	0	0.449007
Pchl3084_2021	chiC	chitinase	631.989	1638.19	1.37413	2.59212	1	2.09598e-08	3475.88	2.45941	5.49991	1	0.0110213	652.984	0.0471488	1.03322	0	0.217026
Pchl3084_2022		hypothetical protein	69.9254	111.836	0.677499	1.59936	0	4.64702e-05	179.113	1.35698	2.56149	1	0.0212447	69.9703	0.000925155	1.00064	0	0.975392
Pchl3084_2028	ansB	glutamin-(asparagin-)ase	957.406	873.348	-0.132574	-1.09625	0	0.104258	387.148	-1.30625	-2.47297	-1	0.00026555	986.401	0.0430443	1.03029	0	0.572135
Pchl3084_2051		hypothetical protein	16.9019	25.9015	0.615849	1.53246	0	0.00125688	33.8446	1.00173	2.00241	1	0.00090443	13.4315	-0.331572	-1.25838	0	0.0548136
Pchl3084_2055	fabF	beta-ketoacyl-acyl-carrier-protein synthase II	232.231	176.516	-0.395757	-1.31563	0	0.026802	108.121	-1.10292	-2.14788	-1	0.00248359	207.637	-0.161494	-1.11844	0	0.349743
Pchl3084_2057		glyoxalase family protein	80.8146	69.3381	-0.220968	-1.16552	0	0.107614	38.8222	-1.05774	-2.08166	-1	0.00923128	73.7044	-0.132865	-1.09647	0	0.518441
Pchl3084_2059		hypothetical protein	16.0497	32.4236	1.0145	2.0202	1	0.000455887	24.1114	0.587167	1.50229	0	0.0802254	18.8331	0.230722	1.17342	0	0.274208
Pchl3084_2061		hypothetical protein	14.3028	34.1019	1.25356	2.38429	1	0.00102816	21.1167	0.562094	1.47641	0	0.0539803	20.2917	0.504595	1.41872	0	0.138943
Pchl3084_2062		transcriptional regulator, TetR family	5.83467	11.8438	1.02141	2.02991	1	0.00309489	14.8258	1.34539	2.54099	1	0.0044964	7.10217	0.283608	1.21723	0	0.121244
Pchl3084_2063		3-hydroxybutyryl-CoA dehydrogenase	22.6669	35.3881	0.642677	1.56122	0	0.00403749	45.3508	1.00054	2.00075	1	0.0202153	22.8035	0.00866875	1.00603	0	0.588834
Pchl3084_2066	acoX	acetoin catabolism protein	2.19434	4.99003	1.18526	2.27405	1	0.00650976	3.28663	0.582822	1.49778	0	0.0107319	2.20747	0.00861129	1.00599	0	0.971608
Pchl3084_2067	acoA	acetoin dehydrogenase E1 component, alpha subunit	1.67556	4.40365	1.39406	2.62817	1	0.000281431	2.52505	0.591669	1.50699	0	0.0988059	2.18544	0.383283	1.30431	0	0.129238
Pchl3084_2068	acoB	acetoin dehydrogenase E1 component, beta subunit	1.05569	4.10743	1.96005	3.89076	1	0.00351603	1.5862	0.587389	1.50253	0	0.293833	1.13034	0.0985742	1.07071	0	0.563492
Pchl3084_2079		TonB-dependent outermembrane receptor	2.61443	8.06525	1.62522	3.0849	1	0.000256792	8.89094	1.76584	3.40072	1	0.0033562	3.62729	0.472397	1.38741	0	0.00462317
Pchl3084_2085		efflux transporter, RND family, MFP subunit	2.22256	4.55966	1.0367	2.05153	1	0.0272369	1.69572	-0.39033	-1.31069	0	0.0822974	1.66826	-0.413877	-1.33226	0	0.220447
Pchl3084_2088		hypothetical protein	210.932	478.125	1.18061	2.26673	1	8.73285e-07	434.796	1.04356	2.06131	1	0.012565	273.876	0.376743	1.29841	0	0.0372871
Pchl3084_2120		hypothetical protein	94.2537	169.963	0.850604	1.80326	0	0.00187284	246.519	1.38708	2.61548	1	0.0166121	109.604	0.217681	1.16286	0	0.222086
Pchl3084_2121		hypothetical protein	66.0963	100.05	0.598083	1.5137	0	0.000131189	167.77	1.34384	2.53826	1	0.0189053	58.0404	-0.187512	-1.1388	0	0.0533602
Pchl3084_2128		outer membrane transport barrel	9.32492	21.4552	1.20216	2.30085	1	2.63359e-05	29.3338	1.6534	3.14575	1	0.0250652	8.30783	-0.166618	-1.12242	0	0.0276866
Pchl3084_2147		integral membrane protein, PF01970 family	3.16255	6.47301	1.03335	2.04677	1	0.00643878	4.10818	0.377409	1.29901	0	0.00695409	3.35177	0.0838356	1.05983	0	0.702323
Pchl3084_2150		hypothetical protein	7.02884	14.2114	1.01569	2.02188	1	0.00363928	10.2558	0.545082	1.4591	0	0.0643906	5.43925	-0.369877	-1.29224	0	0.00406681
Pchl3084_2159		hypothetical protein	2.29369	11.4386	2.31817	4.987	1	0.00246356	13.964	2.60597	6.08801	1	0.00626827	3.53283	0.62315	1.54023	0	0.280036
Pchl3084_2160		ABC transporter, ATP-binding protein	1.95511	4.59806	1.23377	2.35181	1	0.0300854	2.24762	0.201143	1.14961	0	0.0576873	1.55184	-0.333273	-1.25987	0	0.256977
Pchl3084_2161		ABC transporter, permease protein	1.74242	4.6929	1.42939	2.69333	1	0.000648088	1.99579	0.195865	1.14541	0	0.472913	1.75353	0.00916873	1.00638	0	0.97965
Pchl3084_2162		ABC transporter, permease protein	1.49368	3.64778	1.28815	2.44215	1	0.0297342	1.47913	-0.0141223	-1.00984	0	0.914164	1.73888	0.219291	1.16416	0	0.557299
Pchl3084_2167		TonB family protein	1.42163	4.15066	1.5458	2.91965	1	0.000518979	2.28637	0.685515	1.60828	0	0.068947	1.86763	0.393664	1.31373	0	0.229986
Pchl3084_2169		thioesterase family protein	3.96581	8.19583	1.04727	2.06662	1	0.0773444	4.46266	0.170287	1.12528	0	0.0435538	3.94199	-0.00869213	-1.00604	0	0.977588
Pchl3084_2179		hypothetical protein	36.1231	77.7915	1.10669	2.15351	1	4.76568e-06	83.8192	1.21436	2.32038	1	0.0151116	34.9072	-0.0493958	-1.03483	0	0.272982
Pchl3084_2184		acetyl-CoA acetyltransferase	321.318	199.1	-0.69051	-1.61385	0	0.000232986	152.148	-1.07853	-2.11188	-1	0.000955707	197.352	-0.703231	-1.62815	0	0.0114697
Pchl3084_2185		3-oxoacid CoA-transferase, B subunit	359.873	207.462	-0.794641	-1.73465	0	5.55944e-05	154.119	-1.22344	-2.33503	-1	0.0045926	207.486	-0.794474	-1.73444	0	0.000655059
Pchl3084_2186	scoA	succinyl-CoA:3-ketoacid-coenzyme A transferase subunit A	235.747	130.275	-0.855676	-1.80961	0	9.42696e-05	92.5521	-1.3489	-2.54718	-1	0.000422574	125.025	-0.915021	-1.8856	0	0.00451864
Pchl3084_2208		putative lipoprotein	15.8471	36.5496	1.20564	2.30639	1	5.98827e-06	32.3736	1.0306	2.04287	1	0.00969059	20.5771	0.376826	1.29848	0	0.101627
Pchl3084_2209		RNA polymerase sigma factor, sigma-70 family	11.6332	52.8388	2.18335	4.54207	1	1.05897e-05	102.42	3.13817	8.80408	1	0.0163709	20.6373	0.827004	1.774	0	0.000194633
Pchl3084_2210		sigma factor regulatory protein, FecR/PupR family	9.12622	38.4796	2.076	4.21638	1	1.8151e-06	69.8849	2.93689	7.65759	1	0.0141451	15.4043	0.755243	1.68792	0	0.0246139
Pchl3084_2211		TonB-dependent outermembrane heme receptor	4.08189	7.24292	0.827334	1.7744	0	0.00641689	8.24032	1.01346	2.01875	1	0.00159058	4.51999	0.147082	1.10733	0	0.058027
Pchl3084_2220		hypothetical protein	1.41226	6.57643	2.2193	4.65667	1	0.000668937	2.92965	1.05272	2.07444	1	0.147526	1.61326	0.191977	1.14233	0	0.782585
Pchl3084_2223		methyl-accepting chemotaxis protein	237.853	221.6	-0.102113	-1.07334	0	0.15146	89.8011	-1.40526	-2.64866	-1	0.000486489	247.163	0.0553949	1.03914	0	0.457587
Pchl3084_2233		endoribonuclease L-PSP family protein	4.26342	7.31076	0.77801	1.71476	0	0.0225431	5.12502	0.265546	1.20209	0	0.374206	9.23067	1.11442	2.16508	1	0.00753152
Pchl3084_2239		hypothetical protein	6.36112	14.1559	1.15405	2.22538	1	0.000852519	8.43496	0.407101	1.32602	0	0.0169958	6.32285	-0.00870603	-1.00605	0	0.958935
Pchl3084_2251		type I secretion outer membrane protein, TolC family	2.37184	4.86571	1.03664	2.05145	1	0.0205793	2.46709	0.0568035	1.04016	0	0.729835	2.53387	0.0953329	1.06831	0	0.669069
Pchl3084_2261		flavin reductase	2.41902	4.84352	1.00163	2.00227	1	8.21223e-06	3.1991	0.403241	1.32248	0	0.356515	2.46867	0.0293081	1.02052	0	0.285046
Pchl3084_2262		fatty acid hydroxylase family protein	1.82514	4.38168	1.26347	2.40073	1	9.15598e-05	2.54023	0.47695	1.3918	0	0.0191926	1.24518	-0.55165	-1.46576	0	0.186333
Pchl3084_2270		hypothetical protein	11.1737	21.2733	0.928941	1.90388	0	0.00517271	24.6446	1.14117	2.2056	1	0.0175859	12.6793	0.182378	1.13475	0	0.0682928
Pchl3084_2271		hypothetical protein	8.49434	18.1421	1.09477	2.13579	1	0.000819038	24.523	1.52956	2.88698	1	0.0175129	10.8884	0.358218	1.28184	0	0.000201603
Pchl3084_2275	argD	acetylornithine transaminase	148.845	30.9157	-2.2674	-4.81454	-1	0.000125867	60.8232	-1.29111	-2.44717	-1	0.00132051	148.778	-0.000645439	0.999553	0	0.996563
Pchl3084_2277		monoamine oxidase	123.363	336.247	1.44661	2.72567	1	5.49255e-06	294.564	1.25567	2.38779	1	0.00952238	146.071	0.243764	1.18408	0	1.17616e-05
Pchl3084_2282	pncB	nicotinate phosphoribosyltransferase	17.031	12.1655	-0.48536	-1.39993	0	0.00837663	8.06855	-1.07778	-2.11078	-1	0.000454407	16.743	-0.0246045	-1.0172	0	0.0714138
Pchl3084_2293	aprX	metallopeptidase AprX	661.978	1110.64	0.746539	1.67776	0	1.45842e-05	1365.56	1.04464	2.06285	1	0.0300515	782.87	0.241989	1.18262	0	0.00512089
Pchl3084_2298		hypothetical protein	16.8314	33.9397	1.01182	2.01645	1	0.000156706	24.4883	0.540937	1.45492	0	0.0734107	16.2734	-0.0486387	-1.03429	0	0.130255
Pchl3084_2314		antibiotic biosynthesis monooxygenase domain protein	3.56271	7.56389	1.08615	2.12307	1	0.0119424	4.53799	0.349076	1.27374	0	0.00159954	4.58981	0.365458	1.28829	0	0.136163
Pchl3084_2323	bkdC	2-oxoisovalerate dehydrogenase E3 component, dihydrolipoyl dehydrogenase	122.466	200.029	0.707823	1.63334	0	0.000108376	253.451	1.04932	2.06956	1	0.0227177	116.782	-0.0685644	-1.04867	0	0.323087
Pchl3084_2325	bkdA2	2-oxoisovalerate dehydrogenase E1 component, beta subunit	135.613	246.736	0.863475	1.81942	0	3.59699e-05	276.394	1.02723	2.03811	1	0.0238043	144.846	0.0950225	1.06808	0	0.285631
Pchl3084_2326	bkdA1	2-oxoisovalerate dehydrogenase E1 component, alpha subunit	138.23	250.614	0.858392	1.81302	0	0.000586435	283.452	1.03603	2.05058	1	0.0165814	144.805	0.0670411	1.04757	0	0.535291
Pchl3084_2346		ABC transporter, quaternary amine uptake transporter (QAT) family, ATPase/permease fusion protein	1.51296	4.05674	1.42294	2.68132	1	0.00132228	1.4043	-0.107526	-1.07738	0	0.00769117	1.72467	0.188942	1.13993	0	0.56279
Pchl3084_2351		RND transporter, heavy metal efflux (HME) family, permease protein	1.28005	3.49301	1.44828	2.72882	1	0.0129561	1.46428	0.193994	1.14393	0	0.359366	1.06445	-0.266091	-1.20255	0	0.373308
Pchl3084_2352		putative lipoprotein	1.83285	6.08227	1.73052	3.31848	1	0.00303316	3.50241	0.934257	1.91091	0	0.300726	1.8116	-0.016826	-1.01173	0	0.975631
Pchl3084_2366		membrane protein, PF01925 family	71.6564	51.8089	-0.467896	-1.38309	0	0.00423122	27.1753	-1.3988	-2.63683	-1	0.00200346	69.3732	-0.0467174	-1.03291	0	0.0324198
Pchl3084_2367		pyridine nucleotide-disulfide oxidoreductase	119.912	102.239	-0.230034	-1.17286	0	0.00554031	40.7671	-1.55649	-2.94138	-1	0.000559349	123.232	0.0394072	1.02769	0	0.00676597
Pchl3084_2368		metallo-beta-lactamase domain protein	46.0939	42.8915	-0.103884	-1.07466	0	0.11011	19.6805	-1.22781	-2.34212	-1	0.00247381	49.3391	0.0981545	1.0704	0	0.301393
Pchl3084_2382		hypothetical protein	18.4311	46.9456	1.34885	2.54708	1	3.25846e-05	54.8665	1.57378	2.97684	1	0.00954412	21.0686	0.192951	1.1431	0	0.315904
Pchl3084_2419		acyl-CoA dehydrogenase family protein	1.46571	4.89474	1.73963	3.33949	1	0.0022843	2.90554	0.987203	1.98234	0	0.0970219	1.8023	0.298236	1.22964	0	0.0314213
Pchl3084_2420		acyl-CoA dehydrogenase domain protein	1.6427	4.82801	1.55536	2.93907	1	0.00491347	3.5886	1.12735	2.18457	1	0.188639	2.53167	0.624017	1.54116	0	5.35554e-05
Pchl3084_2422		hypothetical protein	2.69802	5.45075	1.01455	2.02028	1	0.0167755	4.32145	0.679616	1.60171	0	0.0948437	1.4924	-0.854266	-1.80784	0	0.00233145
Pchl3084_2423		branched-chain amino acid ABC transporter, ATP-binding protein	1.9613	4.44359	1.17991	2.26563	1	0.000865127	2.01212	0.0369031	1.02591	0	0.886503	1.59873	-0.294883	-1.22679	0	0.276685
Pchl3084_2426		putative branched-chain amino acid ABC transporter, periplasmic branched-chain amino acid-binding protein	1.67299	4.33985	1.37522	2.59407	1	0.000449328	3.0244	0.854221	1.80778	0	0.0519992	2.00513	0.261273	1.19854	0	0.160998
Pchl3084_2436		isochorismatase hydrolase	13.2555	9.31793	-0.508513	-1.42258	0	0.0210859	5.71725	-1.2132	-2.31852	-1	0.00193683	10.3234	-0.360681	-1.28403	0	0.00209576
Pchl3084_2437		hypothetical protein	2.13197	13.1582	2.6257	6.17183	1	0.000114562	10.0459	2.23635	4.71203	1	0.000388188	5.84985	1.45621	2.74387	1	0.0139969
Pchl3084_2438		putative lipoprotein	2.05076	10.2343	2.31918	4.99049	1	2.31388e-06	6.68818	1.70546	3.26132	1	0.014403	4.68001	1.19035	2.28209	1	0.0113021
Pchl3084_2451	csaR	transcriptional activator CsaR	21.806	42.8303	0.973907	1.96415	0	3.3861e-05	47.7866	1.13188	2.19145	1	0.0115247	26.1188	0.260363	1.19778	0	0.000496575
Pchl3084_2452		hypothetical protein	17.3214	50.1243	1.53296	2.89379	1	0.000153781	51.454	1.57073	2.97055	1	0.000517137	27.362	0.659623	1.57967	0	0.0228197
Pchl3084_2460		putative lipoprotein	8.92497	6.94656	-0.361549	-1.2848	0	0.053769	3.86577	-1.20709	-2.30872	-1	0.000687032	2.91694	-1.61339	-3.0597	-1	0.0148273
Pchl3084_2465		acyl-CoA dehydrogenase family protein	2.87334	5.93297	1.04603	2.06484	1	0.00193765	3.27754	0.189885	1.14067	0	0.131875	3.46369	0.26958	1.20546	0	0.15843
Pchl3084_2471		TRAP transporter solute receptor, DctP family	2.29318	5.21235	1.18458	2.27298	1	0.00628448	3.82656	0.738697	1.66867	0	0.221144	3.54635	0.628984	1.54648	0	0.294272
Pchl3084_2472		TRAP transporter, DctQ-like membrane protein	1.12179	3.94354	1.81369	3.5154	1	0.000123859	1.93134	0.783795	1.72165	0	0.116087	1.6212	0.531255	1.44519	0	0.011344
Pchl3084_2473		TRAP transporter, DctM subunit	1.42162	3.63785	1.35555	2.55895	1	0.00399337	2.29815	0.692933	1.61657	0	0.0615458	1.36105	-0.0628147	-1.0445	0	0.0112304
Pchl3084_2482		hypothetical protein	5.2215	10.5172	1.01021	2.01421	1	0.000760118	8.94401	0.776457	1.71292	0	0.0151374	4.81412	-0.117192	-1.08462	0	0.136817
Pchl3084_2483		putative membrane protein	4.87427	10.8302	1.15181	2.22192	1	0.000263406	14.6958	1.59215	3.01498	1	0.0362755	6.13892	0.332799	1.25945	0	0.247972
Pchl3084_2484		tyrosinase domain protein	12.1347	27.8306	1.19753	2.29347	1	0.000393518	34.1161	1.49131	2.81144	1	0.0258136	14.9647	0.302427	1.23322	0	0.11575
Pchl3084_2486		RNA polymerase sigma-70 factor, ECF family	4.35427	11.6167	1.41569	2.66788	1	9.88686e-05	18.8143	2.11133	4.32089	1	0.00379778	5.64753	0.375188	1.29701	0	0.0565121
Pchl3084_2491		MFS transporter, aromatic acid:H+ symporter family	2.38144	5.13727	1.10917	2.15721	1	0.00874966	3.33634	0.486434	1.40098	0	0.049455	1.99565	-0.254976	-1.19332	0	0.296631
Pchl3084_2492	mdlC	benzoylformate decarboxylase	4.3447	27.137	2.64293	6.246	1	3.07799e-05	17.8649	2.0398	4.11188	1	0.0128619	7.51161	0.789866	1.72891	0	0.0203681
Pchl3084_2493		transporter, major facilitator family	1.75688	8.5338	2.28017	4.85736	1	0.0017098	4.6235	1.39597	2.63165	1	0.0180888	2.48058	0.497664	1.41193	0	0.197084
Pchl3084_2494	panE	2-dehydropantoate 2-reductase	2.2072	8.15319	1.88515	3.69391	1	8.8647e-05	3.71077	0.749502	1.68121	0	0.0708707	2.58858	0.229941	1.17279	0	0.651609
Pchl3084_2495	xylC	benzaldehyde dehydrogenase	5.69941	12.1598	1.09323	2.13351	1	0.000104458	6.59383	0.210305	1.15693	0	0.205402	6.82457	0.259926	1.19742	0	0.00222259
Pchl3084_2499	vanA	vanillate O-demethylase, oxygenase subunit	3.08606	7.36468	1.25486	2.38644	1	5.56886e-05	5.02439	0.703185	1.62809	0	0.00619211	3.09514	0.00424101	1.00294	0	0.979128
Pchl3084_2500		hypothetical protein	3.29112	8.91709	1.43799	2.70944	1	0.0241687	3.41987	0.0553639	1.03912	0	0.811597	1.23235	-1.41716	-2.6706	-1	0.00224292
Pchl3084_2525		2Fe-2S iron-sulfur cluster binding domain protein	4.25024	8.89293	1.06512	2.09234	1	0.00531192	4.32915	0.0265407	1.01857	0	0.695961	5.87304	0.466563	1.38181	0	0.0379745
Pchl3084_2534		hypothetical protein	9.22703	24.1564	1.38847	2.61801	1	0.00180407	21.9639	1.2512	2.38039	1	0.0526352	15.3547	0.734745	1.6641	0	0.105247
Pchl3084_2537		2'-5' RNA ligase	10.0555	19.1638	0.930403	1.90581	0	0.000754108	21.2998	1.08285	2.11822	1	0.035326	8.21177	-0.292219	-1.22452	0	0.0249848
Pchl3084_2540		hypothetical protein	21.4082	30.3353	0.502832	1.41699	0	0.037316	50.7289	1.24464	2.3696	1	0.00349826	20.8113	-0.0407994	-1.02868	0	0.0103307
Pchl3084_2541		hypothetical protein	13.4662	22.3922	0.733659	1.66285	0	0.00173041	35.4713	1.39731	2.6341	1	0.00135357	17.7914	0.40184	1.32119	0	0.00221575
Pchl3084_2570		sensory box domain/DAF domain/GGDEF domain/EAL domain protein	17.2764	29.1363	0.754012	1.68648	0	0.00151524	35.9899	1.05879	2.08318	1	0.0199021	18.3968	0.09065	1.06485	0	0.229236
Pchl3084_2578		hypothetical protein	1.64668	3.64883	1.14788	2.21587	1	0.0102798	2.19226	0.412857	1.33132	0	0.471654	0.704203	-1.2255	-2.33836	-1	0.22418
Pchl3084_2579		DoxX	1.0921	2.72362	1.31842	2.49392	1	0.000292188	0.979119	-0.157552	-1.11539	0	0.098297	1.56758	0.521427	1.43537	0	0.0361758
Pchl3084_2584		hypothetical protein	1.99852	6.11304	1.61296	3.05879	1	0.0131757	2.68716	0.427151	1.34458	0	0.0457415	4.50105	1.17133	2.2522	1	0.000198104
Pchl3084_2592		hypothetical protein	2.58312	5.20133	1.00976	2.01358	1	0.00273077	6.35398	1.29854	2.4598	1	0.000689276	2.33211	-0.147484	-1.10764	0	0.743328
Pchl3084_2593		putative Na/Pi-cotransporter II-like protein	1.80836	3.99826	1.14469	2.21098	1	0.000217258	6.70873	1.89135	3.70983	1	0.0132411	2.13195	0.237492	1.17894	0	0.0578778
Pchl3084_2594		hypothetical protein	2.43787	3.96016	0.69994	1.62444	0	0.0239234	7.88493	1.69348	3.23435	1	0.000655943	2.5363	0.0571043	1.04038	0	0.259109
Pchl3084_2595	mgtA	magnesium-importing ATPase	5.43123	5.07286	-0.0984816	-1.07065	0	0.0679278	21.2444	1.96773	3.91153	1	0.0143829	5.00768	-0.117136	-1.08458	0	0.277032
Pchl3084_2596		hypothetical protein	26.5141	27.2136	0.0375694	1.02638	0	0.435373	67.612	1.35052	2.55004	1	0.000225527	21.3071	-0.31543	-1.24438	0	0.319886
Pchl3084_2608		3-demethylubiquinone-9 3-methyltransferase domain protein	7.51631	16.3034	1.11708	2.16907	1	7.26246e-06	15.7951	1.07138	2.10145	1	0.0333607	8.83297	0.232874	1.17517	0	0.47511
Pchl3084_2609		2Fe-2S iron-sulfur cluster binding domain protein	13.5738	30.4882	1.16742	2.2461	1	6.03942e-06	44.6403	1.71752	3.2887	1	0.0257522	17.7417	0.386316	1.30705	0	0.000788384
Pchl3084_2610		aldehyde oxidase and xanthine dehydrogenase family protein	7.76943	16.861	1.11781	2.17017	1	5.85402e-05	21.6819	1.48061	2.79067	1	0.0184559	8.41094	0.114459	1.08257	0	0.056953
Pchl3084_2611		hypothetical protein	4.83648	9.82155	1.02199	2.03072	1	0.000313121	14.6475	1.59862	3.02854	1	0.0050677	6.0635	0.326194	1.2537	0	0.0520538
Pchl3084_2644		hypothetical protein	7.14545	11.4992	0.686437	1.6093	0	0.000226274	18.2613	1.35369	2.55565	1	0.0638827	9.7961	0.455182	1.37096	0	0.328179
Pchl3084_2655		saccharopine dehydrogenase	4.73821	10.2587	1.11443	2.16509	1	0.000372843	7.35427	0.634239	1.55212	0	0.0230077	5.47997	0.209825	1.15655	0	0.350704
Pchl3084_2669	lhgO	L-2-hydroxyglutarate oxidase	7.98616	16.6893	1.06335	2.08977	1	0.00173128	8.82686	0.144399	1.10527	0	0.321077	9.44462	0.24199	1.18262	0	0.074119
Pchl3084_2673		cupin domain protein	3.1269	6.42525	1.03902	2.05483	1	0.0203298	3.60781	0.206391	1.1538	0	0.390181	3.2519	0.0565474	1.03997	0	0.638603
Pchl3084_2679		RNA polymerase sigma-70 factor, ECF family	1.39987	5.23959	1.90416	3.74292	1	0.000330669	1.78942	0.354198	1.27827	0	0.378067	2.07732	0.569433	1.48394	0	0.0295202
Pchl3084_2681	hxcW	type II secretion pseudopilin HxcW	1.43712	4.26814	1.57043	2.96994	1	0.000329694	1.19013	-0.272051	-1.20752	0	0.0519598	1.2119	-0.245906	-1.18584	0	0.496908
Pchl3084_2682	hxcU	type II secretion pseudopilin HxcU	1.5957	4.4872	1.49163	2.81206	1	0.00764545	1.60745	0.0105933	1.00737	0	0.944966	1.48624	-0.10252	-1.07365	0	0.808412
Pchl3084_2683	hxcP	type II secretion protein HxcP	4.09984	10.2804	1.32626	2.50751	1	0.00521871	6.22613	0.602769	1.51863	0	0.0800444	6.92141	0.7555	1.68822	0	0.07953
Pchl3084_2694		alkaline phosphatase L	2.1316	4.25084	0.995808	2	1	0.00359664	2.98371	0.485166	1.39975	0	0.0118211	2.81149	0.399395	1.31895	0	0.0237927
Pchl3084_2702		transporter, MotA/TolQ/ExbB proton channel family	1.32713	3.10242	1.22508	2.33769	1	0.00697035	1.42656	0.104225	1.07492	0	0.324981	1.23094	-0.10855	-1.07814	0	0.597623
Pchl3084_2730		hypothetical protein	8.7292	19.4026	1.15232	2.22272	1	0.00897395	17.3559	0.991506	1.98826	0	0.0519098	7.55068	-0.209243	-1.15608	0	0.591311
Pchl3084_2731		Mg2+ transporter-C, MgtC family	18.6161	24.9749	0.423924	1.34157	0	0.0338583	40.6345	1.12615	2.18276	1	0.00207776	16.4971	-0.174342	-1.12845	0	0.000705349
Pchl3084_2732		alpha-amylase family protein	46.4724	69.9979	0.590936	1.50622	0	6.61046e-05	93.3241	1.00587	2.00816	1	0.0168733	45.9069	-0.0176639	-1.01232	0	0.797174
Pchl3084_2733		putative trehalose synthase/maltokinase	24.6738	38.8501	0.654939	1.57455	0	0.000442018	50.1403	1.02299	2.03212	1	0.0220238	25.1371	0.0268377	1.01878	0	0.722469
Pchl3084_2738	glgX	glycogen debranching enzyme GlgX	17.4382	36.2629	1.05624	2.07951	1	5.66295e-05	29.7195	0.76916	1.70428	0	0.0342066	18.2355	0.0644959	1.04572	0	0.597954
Pchl3084_2739		hypothetical protein	31.8564	66.4208	1.06005	2.08501	1	3.4061e-05	63.4205	0.993369	1.99083	0	0.0484893	31.2088	-0.0296284	-1.02075	0	0.759201
Pchl3084_2740	treY	(1->4)-alpha-D-glucan 1-alpha-D-glucosylmutase	13.1069	26.2345	1.00114	2.00158	1	0.000207763	31.8619	1.2815	2.43092	1	0.0198211	12.3933	-0.0807694	-1.05758	0	0.522901
Pchl3084_2741	malQ	4-alpha-glucanotransferase	22.1838	37.7191	0.765789	1.7003	0	0.000358717	45.4571	1.035	2.04911	1	0.0365886	21.5543	-0.0415305	-1.02921	0	0.304287
Pchl3084_2749	copC	copper resistance protein C	1.98633	7.11193	1.84013	3.58043	1	0.00418258	2.62243	0.400797	1.32024	0	0.350961	2.33112	0.230913	1.17358	0	0.581279
Pchl3084_2758		hypothetical protein	158.168	346.512	1.13144	2.19078	1	0.00011062	220.138	0.476945	1.39179	0	0.0968495	171.786	0.119151	1.0861	0	0.106383
Pchl3084_2768		transporter, major facilitator family	24.4743	16.7011	-0.551327	-1.46543	0	0.00467878	10.4601	-1.22636	-2.33977	-1	1.02129e-05	26.1656	0.0964045	1.06911	0	0.180774
Pchl3084_2769		oxidoreductase membrane protein	165.203	106.292	-0.636209	-1.55424	0	0.00269387	56.956	-1.53632	-2.90053	-1	0.00129663	182.736	0.145523	1.10613	0	0.188623
Pchl3084_2775		hypothetical protein	3.6114	33.1636	3.19897	9.18302	1	2.48749e-05	25.5662	2.8236	7.07929	1	0.0179677	6.9942	0.9536	1.9367	0	0.00458125
Pchl3084_2791	paaM	phenylacetic acid-specific porin PaaM	3.07322	6.58174	1.09872	2.14164	1	0.0013274	4.20097	0.450971	1.36696	0	0.101507	3.15031	0.0357421	1.02508	0	0.871613
Pchl3084_2792	paaL	putative phenylacetic acid permease PaaL	2.67684	6.65248	1.31336	2.4852	1	0.00802169	5.87761	1.1347	2.19573	1	0.0213418	3.35908	0.327536	1.25487	0	0.0716443
Pchl3084_2795	paaJ	phenylacetate-CoA oxygenase, PaaJ subunit	14.6546	32.2562	1.13822	2.2011	1	7.50674e-05	20.8329	0.507509	1.42159	0	0.0715685	11.9571	-0.293487	-1.2256	0	0.0044304
Pchl3084_2797	paaH	phenylacetate-CoA oxygenase, PaaH subunit	20.9808	41.8591	0.996472	1.99511	1	0.00163151	27.396	0.384892	1.30576	0	0.0209674	17.2245	-0.284613	-1.21808	0	0.214377
Pchl3084_2798	paaG	phenylacetate-CoA oxygenase, PaaG subunit	21.7753	51.0338	1.22876	2.34365	1	5.58202e-05	38.7318	0.830825	1.7787	0	0.030784	16.8268	-0.37193	-1.29408	0	3.22787e-05
Pchl3084_2803	paaB	phenylacetate degradation enoyl-CoA hydratase PaaB	11.0146	22.4586	1.02785	2.03899	1	0.000597222	15.8757	0.527408	1.44134	0	0.124724	7.1462	-0.624167	-1.54132	0	0.0255121
Pchl3084_2804	paaA	putative phenylacetate degradation enoyl-CoA hydratase I PaaA	8.3514	20.2176	1.27552	2.42086	1	0.00017749	20.1996	1.27424	2.41871	1	0.00365154	7.86068	-0.0873639	-1.06243	0	0.559052
Pchl3084_2808		sigma-54 dependent transcriptional regulator	6.14227	13.3438	1.11933	2.17246	1	0.0024314	16.7959	1.45127	2.73448	1	0.0354043	7.22721	0.234666	1.17663	0	0.0340008
Pchl3084_2814		hypothetical protein	2.08229	4.69116	1.17177	2.25288	1	0.0123159	2.01058	-0.05056	-1.03567	0	0.828604	1.92055	-0.116651	-1.08422	0	0.716523
Pchl3084_2822		flavin reductase	2.71677	5.58713	1.04021	2.05653	1	0.000728797	4.53401	0.738894	1.6689	0	0.136054	3.32859	0.293019	1.2252	0	0.275589
Pchl3084_2824		transporter, major facilitator family	4.96041	10.5639	1.09062	2.12965	1	3.18141e-05	8.03104	0.695128	1.61903	0	0.00202129	5.38116	0.117459	1.08482	0	0.140094
Pchl3084_2827	ligD	DNA ligase D	3.18318	6.98826	1.13446	2.19537	1	0.0025539	7.52964	1.24211	2.36544	1	0.00770139	3.32775	0.0640785	1.04542	0	0.0766217
Pchl3084_2836		sRNA P9	1.98749	4.57789	1.20373	2.30335	1	0.0237874	3.33142	0.745191	1.6762	0	0.00760264	4.07907	1.03729	2.05237	1	0.00851777
Pchl3084_2845		NAD dependent epimerase/dehydratase family protein	13.1738	31.2567	1.2465	2.37265	1	0.00148098	42.9718	1.70572	3.26192	1	0.014566	18.0192	0.451866	1.36781	0	1.54189e-05
Pchl3084_2855		TonB-dependent outermembrane receptor	1.7698	4.24652	1.2627	2.39944	1	0.00664598	2.41695	0.449602	1.36566	0	0.0432953	1.99182	0.170504	1.12545	0	0.105909
Pchl3084_2858		AMP-binding domain protein	24.9273	70.9196	1.50846	2.84506	1	3.08749e-07	79.957	1.6815	3.20761	1	0.0200493	27.9402	0.164616	1.12087	0	0.119791
Pchl3084_2859	fadB2x	3-hydroxyacyl-CoA dehydrogenase FadB2x	44.7008	102.399	1.19583	2.29077	1	6.3091e-05	97.7703	1.1291	2.18722	1	0.00304681	41.2936	-0.114383	-1.08251	0	0.299472
Pchl3084_2861	acdA	acyl-CoA dehydrogenase	69.5333	146.608	1.07618	2.10845	1	4.50641e-05	133.97	0.946132	1.9267	0	0.0292442	70.4258	0.0183998	1.01284	0	0.198521
Pchl3084_2899	sulP	sulfate permease	7.14347	47.6054	2.73643	6.66419	1	1.3153e-05	56.4194	2.98149	7.89804	1	0.0248632	17.0571	1.25568	2.38779	1	0.00166904
Pchl3084_2900		O-methyltransferase family protein	5.71535	275.332	5.59019	48.1741	1	6.98553e-06	303.921	5.73271	53.1763	1	0.0124107	6.84503	0.260215	1.19766	0	0.0431794
Pchl3084_2914		cytochrome c family protein	7.4119	11.5621	0.641491	1.55994	0	0.00396108	17.0422	1.20119	2.2993	1	0.0411392	10.9891	0.56816	1.48263	0	0.000240772
Pchl3084_2915	iorB	putative isoquinoline 1-oxidoreductase, beta subunit	8.36921	15.6132	0.899598	1.86555	0	1.49589e-06	20.1349	1.26654	2.40584	1	0.0314141	12.3733	0.564068	1.47843	0	0.0302204
Pchl3084_2916	iorA	isoquinoline 1-oxidoreductase, alpha subunit	9.24659	17.4254	0.914198	1.88452	0	0.00245815	21.9749	1.24886	2.37654	1	0.0056833	12.0852	0.386246	1.30699	0	0.0416888
Pchl3084_2919		oxidoreductase, short chain dehydrogenase/reductase family	3.32276	6.6749	1.00636	2.00884	1	0.00012033	3.08873	-0.105368	-1.07577	0	0.134892	3.40694	0.0360933	1.02533	0	0.852165
Pchl3084_2925		efflux transporter, RND family, MFP subunit	3.14835	5.45534	0.793075	1.73276	0	0.035159	10.613	1.75317	3.37099	1	0.0330246	3.5035	0.154201	1.11281	0	0.0350145
Pchl3084_2927		hypothetical protein	7.33328	14.3679	0.97032	1.95928	0	4.89108e-06	74.0098	3.33519	10.0923	1	0.000458872	18.8479	1.36187	2.57018	1	0.0109493
Pchl3084_2999		putative lipoprotein	6.60332	12.4902	0.919531	1.8915	0	0.0016443	10.3843	0.65314	1.57259	0	0.00553943	14.51	1.13578	2.19738	1	0.00155966
Pchl3084_3006		short chain dehydrogenase/reductase family protein	7.09683	11.7625	0.728944	1.65743	0	0.000614803	14.5434	1.03512	2.04928	1	0.0139671	7.47787	0.0754531	1.05369	0	0.611273
Pchl3084_3007		hypothetical protein	1.73565	5.25759	1.59893	3.02918	1	0.000789954	4.36014	1.3289	2.51211	1	0.0297945	1.10341	-0.653504	-1.57298	0	0.00950057
Pchl3084_3010		hypothetical protein	3.63216	8.6107	1.24531	2.37069	1	0.000236588	7.14807	0.976728	1.968	0	0.00256597	3.01317	-0.269545	-1.20543	0	0.372009
Pchl3084_3012	clpP	endopeptidase Clp	7.27549	13.0198	0.83959	1.78954	0	0.00108661	17.6651	1.27979	2.42803	1	0.0848479	7.0386	-0.047757	-1.03366	0	0.498351
Pchl3084_3013		hypothetical protein	4.26833	6.68702	0.64769	1.56666	0	0.0427852	17.2532	2.01512	4.04214	1	0.00536651	2.90606	-0.554607	-1.46877	0	0.347326
Pchl3084_3014		transporter, CPA2 family	1.7612	5.88724	1.74103	3.34274	1	9.67257e-05	6.56694	1.89866	3.72867	1	0.00711984	2.72989	0.632284	1.55002	0	0.0123866
Pchl3084_3017		hypothetical protein	9.62525	41.293	2.101	4.29007	1	5.59669e-07	62.4189	2.69709	6.48492	1	0.00181266	13.0331	0.437289	1.35406	0	0.0032276
Pchl3084_3018		Ser/Thr protein phosphatase family protein	8.29512	13.6745	0.721151	1.6485	0	2.38195e-05	18.8517	1.18436	2.27262	1	0.0218961	7.12736	-0.218897	-1.16384	0	0.36114
Pchl3084_3019		pyridine nucleotide-disulfide oxidoreductase	4.92393	9.31697	0.92005	1.89218	0	0.0146765	11.9326	1.27703	2.42339	1	0.0224303	4.82004	-0.0307675	-1.02156	0	0.870689
Pchl3084_3020		putative lipoprotein	8.97557	14.1454	0.65626	1.57599	0	0.000557105	19.4396	1.11492	2.16583	1	0.0555469	6.84101	-0.391793	-1.31202	0	0.137325
Pchl3084_3022		putative oxidoreductase	77.9422	65.4333	-0.25238	-1.19117	0	0.0064901	38.8409	-1.00483	-2.00671	-1	2.78338e-05	62.9653	-0.307849	-1.23786	0	0.0317337
Pchl3084_3025		hypothetical protein	10.1611	22.0765	1.11945	2.17265	1	0.00961787	21.7626	1.09879	2.14176	1	0.106119	10.4884	0.0457359	1.03221	0	0.450041
Pchl3084_3031	nirD	nitrite reductase [NAD(P)H], small subunit	1.55475	5.22679	1.74924	3.36181	1	0.00015228	2.1248	0.450642	1.36665	0	0.0268414	1.96862	0.340499	1.26619	0	0.12659
Pchl3084_3032	nirB	nitrite reductase [NAD(P)H], large subunit	1.18841	3.06973	1.36908	2.58305	1	0.0094	1.79466	0.594679	1.51014	0	0.12322	1.01188	-0.232003	-1.17446	0	0.463834
Pchl3084_3043	acsE	pyridoxal-dependent decarboxylase AcsE	3.03077	6.22768	1.03901	2.05482	1	0.0315667	5.13278	0.760057	1.69356	0	0.0610899	2.83733	-0.0951513	-1.06818	0	0.644848
Pchl3084_3047		sigma factor regulatory protein, FecR/PupR family	21.7602	44.79	1.04149	2.05835	1	0.000424435	60.6922	1.47982	2.78914	1	0.0272705	26.8703	0.304326	1.23484	0	0.000384676
Pchl3084_3048		RNA polymerase sigma factor, FecI family	16.0972	54.9087	1.77022	3.41107	1	8.86581e-06	92.2325	2.51847	5.72972	1	0.00698823	32.0209	0.992203	1.98922	0	0.000695325
Pchl3084_3058		hypothetical protein	2.00002	5.20249	1.37919	2.60122	1	0.00981593	3.33268	0.736672	1.66633	0	0.164586	2.28547	0.192481	1.14273	0	0.0301064
Pchl3084_3062		response regulator	9.02446	14.0043	0.633953	1.55181	0	0.000647441	18.5733	1.04132	2.05811	1	0.0476174	10.5434	0.224433	1.16832	0	0.0191476
Pchl3084_3098		aliphatic sulfonates family ABC transporter, periplasmic substrate-binding protein	1.56515	3.67947	1.2332	2.35087	1	0.0211484	1.433	-0.127265	-1.09222	0	0.126341	1.51533	-0.0466747	-1.03288	0	0.864637
Pchl3084_3100	ssuB	aliphatic sulfonates ABC transporter, ATP-binding protein	2.18557	6.77057	1.63127	3.09785	1	0.000897314	3.69185	0.756336	1.6892	0	0.00327666	3.69599	0.75795	1.69109	0	0.0630003
Pchl3084_3114		DEAD 2 domain protein	12.3306	26.6524	1.11203	2.16149	1	3.61451e-05	62.8417	2.34948	5.09641	1	0.0120535	13.2426	0.102944	1.07396	0	0.000216935
Pchl3084_3116		VRR-NUC domain protein	19.5323	39.7527	1.02519	2.03523	1	0.000121227	98.1885	2.32969	5.02699	1	0.0126761	21.9859	0.170722	1.12562	0	0.153528
Pchl3084_3127	aprA	extracellular alkaline metalloprotease AprA	455.646	1163.73	1.35278	2.55403	1	1.54468e-05	1204.67	1.40265	2.64387	1	0.0277733	610.024	0.420952	1.33881	0	0.00124818
Pchl3084_3129		amino acid permease, APC family	1.38301	3.27635	1.24428	2.369	1	0.00114732	2.35664	0.768916	1.70399	0	0.112242	1.80337	0.382882	1.30394	0	0.199999
Pchl3084_3132		hypothetical protein	1.57416	3.52363	1.16248	2.23842	1	0.00164855	2.75317	0.806514	1.74898	0	0.000859936	3.15603	1.00353	2.0049	1	0.105764
Pchl3084_3134	styD	phenylacetaldehyde dehydrogenase	1.34476	4.77298	1.82754	3.54932	1	0.000216116	2.56967	0.934237	1.91088	0	0.0973621	1.1926	-0.173236	-1.12758	0	0.351511
Pchl3084_3137		hypothetical protein	3.69375	5.20013	0.49346	1.40782	0	0.0483987	7.50819	1.02338	2.03267	1	1.83642e-05	3.19128	-0.210954	-1.15745	0	0.0704621
Pchl3084_3138		aminotransferase, class III	3.07725	6.39717	1.05579	2.07886	1	0.00329233	7.1971	1.22577	2.33881	1	0.00940737	3.325	0.11171	1.08051	0	0.695727
Pchl3084_3139		oxidoreductase, short chain dehydrogenase/reductase family protein	4.77013	9.28517	0.9609	1.94652	0	0.0038095	9.56855	1.00427	2.00593	1	0.00262027	5.2197	0.129939	1.09425	0	0.505529
Pchl3084_3140		transporter, major facilitator family	6.81509	31.3647	2.20234	4.60224	1	1.81692e-06	40.6412	2.57614	5.96341	1	0.0187625	12.4587	0.870349	1.8281	0	0.0216407
Pchl3084_3141		flavin reductase-like protein	15.0993	37.634	1.31756	2.49244	1	6.59139e-05	53.8031	1.83321	3.56328	1	0.0478349	19.5765	0.374641	1.29652	0	0.0845773
Pchl3084_3142		transporter, CPA2 family	18.2231	43.3297	1.24959	2.37774	1	0.000192625	77.8913	2.09569	4.27431	1	0.0271269	22.1082	0.278813	1.2132	0	0.108426
Pchl3084_3143	prnD	aminopyrrolnitrin oxidase PrnD	75.193	191.716	1.3503	2.54965	1	2.83211e-05	269.829	1.84338	3.58849	1	0.0268773	87.3006	0.215395	1.16102	0	0.0777823
Pchl3084_3144	prnC	halogenase PrnC	65.0573	166.229	1.35339	2.55511	1	3.38713e-05	193.621	1.57345	2.97616	1	0.014747	74.2922	0.191501	1.14195	0	0.06174
Pchl3084_3145	prnB	pyrrolnitrin biosynthesis enzyme PrnB	59.1544	154.075	1.38108	2.60462	1	6.96653e-06	176.272	1.57524	2.97986	1	0.0219143	74.0404	0.323827	1.25165	0	0.000822966
Pchl3084_3146	prnA	tryptophan halogenase PrnA	93.3965	261.875	1.48744	2.80391	1	2.68962e-05	316.277	1.75975	3.38639	1	0.0143702	129.476	0.47125	1.38631	0	0.0021905
Pchl3084_3177		AMP-binding enzyme	18.4272	30.3712	0.720865	1.64817	0	0.00684048	47.2485	1.35843	2.56406	1	0.0311129	18.8572	0.0332788	1.02334	0	0.0269911
Pchl3084_3178		thiolase domain protein	19.6267	39.3655	1.00411	2.00571	1	4.69557e-05	68.1968	1.79689	3.47469	1	0.0157454	21.6264	0.139974	1.10189	0	0.124969
Pchl3084_3179		sensory box transcriptional regulator, LuxR family	17.6891	42.0465	1.24912	2.37697	1	1.02693e-05	125.079	2.82191	7.07098	1	0.0117319	23.4302	0.405509	1.32456	0	0.041686
Pchl3084_3180	chiC	chitinase	308.655	1892.83	2.61648	6.13252	1	5.96523e-07	5436	4.13848	17.6119	1	0.00429521	532.345	0.786366	1.72472	0	0.00375806
Pchl3084_3181		chitin binding domain protein	315.978	1925.77	2.60754	6.09464	1	2.12966e-07	5450.04	4.10837	17.2482	1	0.00347275	533.877	0.756682	1.6896	0	0.000440893
Pchl3084_3186	argE	acetylornithine deacetylase	2.07692	5.39836	1.37807	2.59921	1	0.00490536	3.37582	0.700791	1.6254	0	0.0997802	2.07471	-0.00153713	0.998935	0	0.99546
Pchl3084_3188		endoribonuclease L-PSP family protein	2.32535	6.5628	1.49687	2.82229	1	0.0039592	3.36607	0.533617	1.44755	0	0.098842	4.6465	0.998696	1.99819	1	0.0234173
Pchl3084_3189		putative FAD dependent oxidoreductase	2.1591	4.41943	1.03343	2.04689	1	0.00141657	2.50785	0.216023	1.16153	0	0.264623	2.19701	0.0251163	1.01756	0	0.475965
Pchl3084_3193	mexE	multidrug efflux RND transporter, membrane fusion protein MexE	4.60156	24.7043	2.42457	5.36869	1	3.43592e-07	25.5756	2.47457	5.55803	1	0.00720285	5.08871	0.145176	1.10587	0	0.129843
Pchl3084_3194	mexF	multidrug efflux RND transporter, permease protein MexF	5.80152	30.2914	2.38441	5.22129	1	5.11271e-07	26.7769	2.20649	4.61549	1	0.00533937	6.78189	0.225257	1.16899	0	0.163799
Pchl3084_3195	oprN	multidrug efflux RND transporter, outer membrane factor lipoprotein OprN	14.2451	36.9128	1.37365	2.59126	1	0.00177176	43.9777	1.6263	3.08721	1	0.00933134	13.5627	-0.0708268	-1.05032	0	0.516644
Pchl3084_3206		hypothetical protein	16.9847	17.6368	0.0543546	1.03839	0	0.215214	377.06	4.47249	22.2	1	0.00776153	194.877	3.52026	11.4737	1	0.000303342
Pchl3084_3208	efeU	ferrous iron permease EfeU	8.22856	21.9898	1.41812	2.67238	1	5.25378e-06	34.3129	2.06004	4.16998	1	0.0487973	12.7872	0.635987	1.554	0	0.0178663
Pchl3084_3215		hypothetical protein	138.749	141.434	0.0276564	-0.981013	0	0.430232	55.1023	-1.33229	-2.51802	-1	0.0180155	137.553	-0.0124856	-1.00869	0	0.914973
Pchl3084_3230		translocator protein, LysE family	5.00412	7.85294	0.650117	1.5693	0	0.0182629	12.3478	1.30306	2.46752	1	0.0223464	3.9136	-0.354619	-1.27865	0	0.128811
Pchl3084_3232		putative lipase	1.98477	4.01025	1.01472	2.02052	1	0.00903036	2.55488	0.364289	1.28725	0	0.398161	1.66876	-0.250195	-1.18937	0	0.457249
Pchl3084_3234		AP endonuclease, family 2	68.0282	58.2672	-0.223448	-1.16752	0	0.0398816	32.4403	-1.06834	-2.09703	-1	0.00122601	62.8609	-0.11397	-1.0822	0	0.166165
Pchl3084_3235	kdgK	2-dehydro-3-deoxygluconokinase	49.0472	45.5966	-0.105245	-1.07568	0	0.124313	23.9313	-1.03527	-2.0495	-1	0.000986681	44.0285	-0.155735	-1.11399	0	0.0042343
Pchl3084_3244		transporter, major facilitator family	1.23256	2.57068	1.06049	2.08563	1	0.00406467	2.13236	0.790788	1.73002	0	0.147579	1.63073	0.403858	1.32304	0	0.108256
Pchl3084_3249		(R,R)-butanediol dehydrogenase	1.7951	5.24749	1.54757	2.92324	1	0.000117317	3.13836	0.805949	1.7483	0	0.0170624	2.16605	0.271008	1.20665	0	0.644427
Pchl3084_3250		carbohydrate-selective porin, OprB family protein	3.31009	5.70673	0.785795	1.72404	0	0.00293948	7.03625	1.08794	2.1257	1	0.000618606	4.0712	0.298583	1.22994	0	0.00495004
Pchl3084_3260		transporter, major facilitator family	1.49197	3.36813	1.17473	2.25751	1	0.000341351	2.45027	0.715724	1.64231	0	0.0774018	1.31835	-0.178487	-1.1317	0	0.409321
Pchl3084_3279	ahpF	alkyl hydroperoxide reductase, F subunit	11.09	2350.92	7.72782	211.985	1	1.0398e-06	1157.34	6.7054	104.358	1	0.00573749	1027.13	6.53321	92.6176	1	5.73421e-05
Pchl3084_3280	ahpC	alkyl hydroperoxide reductase, C subunit	34.9527	5731.2	7.35729	163.97	1	2.20675e-06	3239.17	6.53408	92.673	1	0.000736733	2215.05	5.98579	63.3727	1	1.00415e-05
Pchl3084_3307		hypothetical protein	47.3125	94.9995	1.0057	2.00792	1	0.00207615	117.755	1.31549	2.48887	1	0.0260927	54.8486	0.213233	1.15928	0	0.0236811
Pchl3084_3308		SmpA/OmlA family protein	4.22876	8.59423	1.02313	2.03233	1	0.0269846	14.2936	1.75707	3.3801	1	0.00197218	5.76565	0.447246	1.36344	0	0.00130211
Pchl3084_3312		hypothetical protein	21.5231	34.3475	0.674322	1.59585	0	0.00755043	44.3136	1.04187	2.05889	1	0.021737	23.7485	0.141953	1.1034	0	0.70547
Pchl3084_3313		hypothetical protein	4.05405	8.72084	1.1051	2.15114	1	0.000760732	8.14979	1.0074	2.01028	1	0.00473834	6.83665	0.753925	1.68637	0	0.00232417
Pchl3084_3314		hypothetical protein	18.211	58.7836	1.6906	3.22791	1	0.000198892	99.1902	2.44538	5.4467	1	0.00363286	28.8193	0.662223	1.58252	0	0.0254734
Pchl3084_3317		hypothetical protein	2.79864	5.04326	0.849632	1.80204	0	0.00098067	5.85647	1.06531	2.09262	1	0.000498389	1.10224	-1.34428	-2.53903	-1	0.0114988
Pchl3084_3319		lipoprotein, PF07119 family	3.51366	6.39473	0.86391	1.81996	0	0.147723	7.03621	1.00182	2.00253	1	0.00568294	3.54864	0.0142936	1.00996	0	0.97971
Pchl3084_3321		hypothetical protein	4.50676	6.66933	0.565451	1.47985	0	0.043938	9.17899	1.02625	2.03672	1	0.0317877	4.60547	0.0312573	1.0219	0	0.858943
Pchl3084_3326		NAD(P)H dehydrogenase, quinone family	14.2603	45.6014	1.67708	3.1978	1	1.05437e-05	30.3831	1.09127	2.13061	1	0.0136788	21.9517	0.62233	1.53936	0	0.0246184
Pchl3084_3327	oprM	outer membrane efflux protein OprM	8.1822	18.4476	1.17287	2.2546	1	1.45294e-05	19.6545	1.2643	2.4021	1	0.030088	12.4343	0.603771	1.51968	0	0.0374925
Pchl3084_3329	mexA	multidrug resistance protein MexA	1.2361	4.40169	1.83227	3.56096	1	0.00149979	3.01706	1.28735	2.4408	1	0.0288829	1.96267	0.667025	1.5878	0	0.0622601
Pchl3084_3342		glutathione S-transferase domain protein	5.54142	11.1661	1.0108	2.01503	1	0.00015603	13.4795	1.28244	2.4325	1	0.0321603	6.83584	0.302862	1.23359	0	0.00151833
Pchl3084_3343		thioesterase family protein	6.93627	13.6158	0.973052	1.96299	0	1.46367e-05	15.3861	1.1494	2.21821	1	0.0116302	6.46512	-0.101481	-1.07287	0	0.642082
Pchl3084_3344		transporter, CPA2 family	3.72451	16.3947	2.13811	4.40185	1	5.96272e-07	26.6038	2.83651	7.14288	1	0.0121325	5.41988	0.54121	1.45519	0	0.0230219
Pchl3084_3345		enoyl-CoA hydratase/isomerase family protein	14.4184	82.2144	2.51148	5.70206	1	5.60761e-06	124.77	3.11329	8.65355	1	0.0206778	27.9639	0.955657	1.93946	0	0.00689693
Pchl3084_3346		RND transporter, HAE1 family	11.6917	196.022	4.06746	16.766	1	4.1719e-06	216.601	4.21149	18.5261	1	0.010938	59.3514	2.3438	5.07638	1	0.000368131
Pchl3084_3347		efflux transporter, RND family, MFP subunit	15.7215	213.378	3.76259	13.5723	1	8.48817e-07	237.963	3.91992	15.1361	1	0.0126068	67.9869	2.11251	4.32444	1	4.63851e-06
Pchl3084_3355		TonB-dependent outermembrane receptor	2.46067	5.68101	1.20709	2.30872	1	0.00209266	4.97088	1.01445	2.02013	1	0.0180087	3.35247	0.446173	1.36242	0	0.107931
Pchl3084_3356		sigma factor regulatory protein, FecR/PupR family	9.82672	30.8805	1.65191	3.1425	1	1.76278e-06	37.0041	1.9129	3.76566	1	0.0134048	15.0102	0.61116	1.52749	0	0.00984036
Pchl3084_3357		RNA polymerase sigma factor, FecI family	10.3136	33.1292	1.68355	3.21218	1	0.000151951	46.2971	2.16637	4.48893	1	0.0163324	16.4589	0.674317	1.59584	0	0.00616525
Pchl3084_3372	opdE	membrane protein OpdE	2.04851	4.17934	1.0287	2.04018	1	0.00558906	1.665	-0.299056	-1.23034	0	0.115943	2.75673	0.428383	1.34572	0	0.210245
Pchl3084_3384		outer membrane porin, OprD family	1.88275	3.88548	1.04525	2.06373	1	0.00172318	3.41568	0.859332	1.8142	0	0.00352723	2.01582	0.0985268	1.07068	0	0.718479
Pchl3084_3391		transcriptional regulator, LuxR family	3.29124	7.42682	1.17411	2.25654	1	0.000854817	8.28062	1.33111	2.51596	1	0.00850948	4.14832	0.333895	1.26041	0	0.014278
Pchl3084_3393		type I secretion membrane fusion protein, HlyD family	9.79283	16.7901	0.777816	1.71453	0	0.00143625	21.8912	1.16055	2.23543	1	0.0371699	10.0768	0.0412432	1.029	0	0.609483
Pchl3084_3394		type I secretion system ATPase	5.35558	11.224	1.06747	2.09575	1	0.00639096	11.2601	1.0721	2.10249	1	0.00219579	5.66321	0.0805765	1.05744	0	0.569631
Pchl3084_3402	tagQ	putative type VI secretion-associated lipoprotein TagQ	19.5541	44.0037	1.17016	2.25036	1	9.62335e-05	43.4753	1.15273	2.22334	1	0.0347781	19.9901	0.031816	1.0223	0	0.823801
Pchl3084_3403	tagR	type VI secretion posttranslational regulatory protein TagR	4.84931	10.6424	1.13398	2.19463	1	0.0021909	13.8477	1.51379	2.8556	1	0.0444515	4.48112	-0.113923	-1.08217	0	0.0397192
Pchl3084_3404	tagS	putative Lol-like lipoprotein-translocating system, transmembrane protein TagS	4.5469	12.0037	1.40053	2.63998	1	1.01523e-05	14.761	1.69884	3.24639	1	0.0505562	5.13117	0.174404	1.1285	0	0.00309021
Pchl3084_3405	tagT	putative Lol-like lipoprotein-translocating system, ATP-binding protein TagT	7.92076	17.3282	1.12941	2.18769	1	1.24731e-05	22.4464	1.50278	2.83387	1	0.0819781	7.34479	-0.108917	-1.07842	0	0.000229432
Pchl3084_3406	ppkA	serine/threonine protein kinase PpkA	8.42233	19.558	1.21547	2.32216	1	0.000183147	24.6564	1.54967	2.9275	1	0.0256994	9.6051	0.189581	1.14043	0	0.366054
Pchl3084_3407	pppA	serine/threonine phosphoprotein phosphatase PppA	10.3477	29.067	1.49007	2.80903	1	2.0227e-05	33.1999	1.68187	3.20844	1	0.0225857	13.1791	0.348949	1.27363	0	0.100983
Pchl3084_3408	tagF	type VI secretion-associated protein TagF	12.741	29.4162	1.20713	2.30878	1	0.000720887	38.0528	1.57852	2.98663	1	0.0363725	12.9994	0.0289572	1.02027	0	0.739898
Pchl3084_3409	tssM1	type VI secretion protein TssM1	7.62435	18.3246	1.2651	2.40343	1	0.000252822	21.2325	1.47759	2.78483	1	0.0201741	8.76717	0.201498	1.14989	0	0.0396552
Pchl3084_3410	tssL1	type VI secretion protein TssL1	10.0521	23.8091	1.24402	2.36857	1	2.90768e-05	30.1595	1.58512	3.00032	1	0.0196734	13.1873	0.391651	1.31189	0	0.064215
Pchl3084_3411	tssK1	type VI secretion protein TssK1	14.3423	30.1316	1.071	2.10089	1	2.2175e-07	32.3681	1.1743	2.25683	1	0.0383871	15.1024	0.0744999	1.053	0	0.27218
Pchl3084_3412	tssJ1	type VI secretion lipoprotein TssJ1	11.8241	25.5957	1.11417	2.16471	1	0.000173677	28.2406	1.25604	2.3884	1	0.0351163	12.9673	0.133153	1.09669	0	0.52126
Pchl3084_3413	fha1	type VI secretion protein Fha1	20.4846	45.2132	1.14221	2.20718	1	0.000156052	54.9729	1.42418	2.68363	1	0.0265745	25.017	0.288371	1.22126	0	0.110923
Pchl3084_3414	tssA1	type VI secretion protein TssA1	4.56775	15.6977	1.781	3.43664	1	0.000244327	13.4057	1.55329	2.93486	1	0.0102765	5.71509	0.323295	1.25118	0	0.103587
Pchl3084_3415	tssB1	type VI secretion protein TssB1	11.1699	42.8718	1.94041	3.83814	1	9.43631e-06	39.901	1.83681	3.57219	1	0.012174	16.06	0.52385	1.43779	0	0.00220057
Pchl3084_3416	tssC1	type VI secretion protein TssC1	14.9381	64.5434	2.11127	4.32072	1	3.30836e-07	47.7178	1.67553	3.19437	1	0.0344751	24.094	0.689678	1.61292	0	0.040537
Pchl3084_3417	hcp1	type VI secretion system effector Hcp1	39.2946	130.531	1.73199	3.32186	1	5.09183e-06	138.768	1.82027	3.53148	1	0.0153072	55.0707	0.486953	1.40148	0	0.0724701
Pchl3084_3418		hypothetical protein	25.6371	76.0902	1.56948	2.96798	1	1.25375e-05	75.398	1.5563	2.94098	1	0.00605703	31.1398	0.280527	1.21464	0	0.175693
Pchl3084_3419		putative lipoprotein	18.6783	55.5075	1.57132	2.97176	1	9.86198e-07	52.8678	1.50102	2.83043	1	0.0511081	23.6526	0.340632	1.26631	0	0.00403281
Pchl3084_3420	tssE1	type VI secretion protein TssE1	12.5736	30.4606	1.27655	2.42259	1	0.000744865	27.0183	1.10354	2.14882	1	0.0112626	17.8773	0.507735	1.42182	0	0.0586292
Pchl3084_3421	tssF1	type VI secretion protein TssF1	7.46586	14.725	0.97989	1.97232	0	0.00200055	15.1323	1.01925	2.02687	1	0.0347001	8.78843	0.235297	1.17715	0	0.267612
Pchl3084_3424		type VI secretion protein, VgrG family	6.33891	13.8004	1.12241	2.1771	1	0.00342961	13.9076	1.13357	2.194	1	0.0192333	7.46505	0.235917	1.17766	0	0.404247
Pchl3084_3444		putative flavodoxin	1.21034	3.93806	1.70208	3.25369	1	0.00230328	1.86896	0.626828	1.54417	0	0.438615	0.904238	-0.420635	-1.33852	0	0.587297
Pchl3084_3456		cytochrome c family protein	1.95243	5.17338	1.40584	2.64972	1	0.0128232	2.41622	0.307485	1.23755	0	0.388581	2.11481	0.115259	1.08317	0	0.539896
Pchl3084_3462		transporter, major facilitator family	1.41368	3.20504	1.18088	2.26716	1	0.000959891	1.97305	0.480971	1.39568	0	0.135163	1.74248	0.301682	1.23258	0	0.450133
Pchl3084_3496		sRNA P15	26.3984	69.1333	1.38893	2.61884	1	0.000116614	99.5026	1.91428	3.76926	1	0.0079946	49.9305	0.91947	1.89142	0	0.0219008
Pchl3084_3497	aroF	3-deoxy-7-phosphoheptulonate synthase	41.8149	188.06	2.1691	4.49744	1	3.74887e-05	148.542	1.82879	3.55238	1	0.0135811	64.7038	0.629834	1.54739	0	0.0513738
Pchl3084_3515		thioesterase family protein	5.22983	14.7673	1.49758	2.82368	1	8.84568e-06	8.38727	0.681438	1.60374	0	0.00876566	5.4395	0.0567105	1.04009	0	0.232837
Pchl3084_3516		glutamate synthase domain protein	7.868	16.5036	1.06871	2.09755	1	0.00278071	9.09122	0.208477	1.15547	0	0.0740311	6.9467	-0.179669	-1.13262	0	0.10304
Pchl3084_3520		sodium:bile acid symporter family protein	48.3914	40.7304	-0.248645	-1.18809	0	0.0477958	21.1712	-1.19265	-2.28572	-1	0.00227505	45.3507	-0.0936274	-1.06705	0	0.596187
Pchl3084_3527	fitD	cytotoxin FitD	5.07741	11.6573	1.19906	2.29591	1	0.000126427	6.2119	0.290941	1.22344	0	0.100939	6.13484	0.272932	1.20826	0	0.0227141
Pchl3084_3551	cbtB	putative cobalt transporter, subunit CbtB	102.033	147.681	0.533457	1.44739	0	0.00188722	251.91	1.30388	2.46891	1	0.00774658	140.481	0.461348	1.37683	0	0.00188103
Pchl3084_3558		hypothetical protein	84.9554	131.605	0.631441	1.54911	0	0.000483769	176.815	1.05747	2.08127	1	0.0150696	102.14	0.265763	1.20227	0	0.0272434
Pchl3084_3572		putative branched-chain amino acid ABC transporter, permease protein	1.85124	4.2387	1.19513	2.28966	1	0.00262417	2.05319	0.149379	1.10909	0	0.106238	1.89987	0.0374129	1.02627	0	0.894412
Pchl3084_3580		hypothetical protein	10.3914	29.2762	1.49434	2.81735	1	0.000449513	27.19	1.38769	2.61659	1	0.0008969	14.512	0.481857	1.39654	0	0.11842
Pchl3084_3581		strictosidine synthase family protein	10.7659	23.0381	1.09754	2.1399	1	1.99877e-05	16.4554	0.612083	1.52846	0	0.0611471	11.2194	0.059522	1.04212	0	0.0753502
Pchl3084_3586	dnaE2	DNA polymerase III, alpha subunit	10.3436	23.2032	1.16559	2.24324	1	2.88997e-05	53.4265	2.36881	5.16517	1	0.013479	12.192	0.237198	1.1787	0	0.00250444
Pchl3084_3587		hypothetical protein	13.1798	27.4865	1.06039	2.0855	1	0.000234595	68.1925	2.37128	5.17401	1	0.00915058	15.0749	0.193815	1.14378	0	0.0169784
Pchl3084_3588		hypothetical protein	22.7364	55.5238	1.2881	2.44206	1	4.95345e-05	117.064	2.36422	5.14876	1	0.0164323	29.4661	0.37405	1.29599	0	0.117595
Pchl3084_3589	lexA2	putative LexA repressor	27.6764	70.4513	1.34797	2.54554	1	0.000254064	141.971	2.35887	5.12969	1	0.0236698	35.755	0.36949	1.2919	0	0.0602207
Pchl3084_3592		hypothetical protein	1.09849	2.98586	1.44263	2.71815	1	0.00199652	1.97949	0.849609	1.80201	0	9.80327e-07	1.06111	-0.0499399	-1.03522	0	0.926243
Pchl3084_3600		hypothetical protein	2.9414	6.87323	1.22449	2.33672	1	0.00359196	6.73186	1.1945	2.28866	1	0.0233233	3.72355	0.340177	1.26591	0	0.132328
Pchl3084_3612	mobA	molybdopterin-guanine dinucleotide biosynthesis protein A	10.5303	23.9173	1.1835	2.27127	1	8.01488e-05	18.6431	0.824091	1.77042	0	0.112328	16.9069	0.683057	1.60554	0	0.0555442
Pchl3084_3618	moaA	molybdenum cofactor biosynthesis protein A	4.3671	12.9374	1.56681	2.96248	1	0.000893958	11.8991	1.4461	2.72471	1	0.00785791	7.28372	0.737999	1.66786	0	0.0196486
Pchl3084_3619		oxidoreductase alpha (molybdopterin) subunit	6.93671	15.7524	1.18325	2.27088	1	0.000220698	8.83275	0.348611	1.27333	0	0.0641145	7.73758	0.157632	1.11545	0	0.00137776
Pchl3084_3620	cydA	cytochrome d ubiquinol oxidase, subunit I	2.19614	5.54847	1.33712	2.52647	1	0.000130105	3.45432	0.653434	1.57291	0	0.0842846	2.98706	0.443759	1.36014	0	0.068261
Pchl3084_3638	mhpA	3-(3-hydroxy-phenyl)propionate/3-hydroxycinnamic acid hydroxylase	139.635	116.84	-0.257127	-1.1951	0	0.0104323	69.5057	-1.00645	-2.00897	-1	0.000699837	127.693	-0.12898	-1.09352	0	0.289309
Pchl3084_3682	infA	translation initiation factor IF-1	242.283	237.33	-0.0297963	-1.02087	0	0.285377	522.646	1.10914	2.15717	1	0.0119647	179.434	-0.433237	-1.35026	0	0.154921
Pchl3084_3687	icd	isocitrate dehydrogenase, NADP-dependent	535.876	467.303	-0.19754	-1.14674	0	0.00779355	214.243	-1.32265	-2.50125	-1	0.000367696	532.631	-0.008761	-1.00609	0	0.833847
Pchl3084_3698	nuoD	NADH-quinone oxidoreductase, C/D subunit	424.704	310.079	-0.453824	-1.36967	0	0.00139973	179.105	-1.24565	-2.37125	-1	7.36148e-05	427.62	0.00987031	1.00687	0	0.897344
Pchl3084_3699	nuoE	NADH-quinone oxidoreductase, E subunit	475.959	338.629	-0.491135	-1.40555	0	0.000301064	208.134	-1.19333	-2.28679	-1	0.00105267	459.065	-0.052141	-1.0368	0	0.285856
Pchl3084_3700	nuoF	NADH-quinone oxidoreductase, F subunit	359.909	278.156	-0.371736	-1.29391	0	0.00433405	162.412	-1.14797	-2.21602	-1	1.83417e-06	349.9	-0.0406872	-1.0286	0	0.645606
Pchl3084_3701	nuoG	NADH-quinone oxidoreductase, G subunit	401.223	316.363	-0.342823	-1.26824	0	0.00428791	172.128	-1.22093	-2.33096	-1	6.07963e-05	406.905	0.0202865	1.01416	0	0.737564
Pchl3084_3702	nuoH	NADH-quinone oxidoreductase, H subunit	320.598	241.98	-0.405876	-1.32489	0	0.00162279	143.801	-1.15669	-2.22946	-1	0.000692046	320.894	0.00132933	1.00092	0	0.983599
Pchl3084_3703	nuoI	NADH-quinone oxidoreductase, I subunit	233.306	188.938	-0.304306	-1.23482	0	0.00405674	105.309	-1.1476	-2.21545	-1	8.54309e-05	242.894	0.0581055	1.0411	0	0.430617
Pchl3084_3704	nuoJ	NADH-quinone oxidoreductase, J subunit	286.695	218.965	-0.388812	-1.30932	0	0.000449403	133.38	-1.10397	-2.14946	-1	0.00587221	288.702	0.0100663	1.007	0	0.471399
Pchl3084_3705	nuoK	NADH-quinone oxidoreductase, K subunit	370.614	262.284	-0.498787	-1.41303	0	0.00179602	161.15	-1.20151	-2.29981	-1	0.000516293	372.739	0.0082485	1.00573	0	0.927366
Pchl3084_3706	nuoL	NADH-quinone oxidoreductase, L subunit	252.982	184.952	-0.451885	-1.36783	0	0.00224506	121.246	-1.0611	-2.08652	-1	0.000389266	245.714	-0.042051	-1.02958	0	0.489945
Pchl3084_3707	nuoM	NADH-quinone oxidoreductase, M subunit	261.254	194.95	-0.422353	-1.34011	0	0.00502516	112.553	-1.21485	-2.32117	-1	0.000127065	248.084	-0.0746233	-1.05309	0	0.44405
Pchl3084_3708	nuoN	NADH-quinone oxidoreductase, N subunit	255.421	185.277	-0.463194	-1.37859	0	0.00408363	116.304	-1.13497	-2.19614	-1	0.000229926	237.217	-0.106667	-1.07674	0	0.260418
Pchl3084_3710		hypothetical protein	1.33289	2.89375	1.11838	2.17102	1	0.0362536	1.1072	-0.267645	-1.20384	0	0.660782	0.579455	-1.20179	-2.30025	-1	0.0664845
Pchl3084_3711		ABC transporter, permease protein	1.38251	4.23	1.61337	3.05965	1	0.00257986	1.56953	0.183044	1.13528	0	0.440316	1.48357	0.101778	1.0731	0	0.731799
Pchl3084_3712		ABC transporter, permease protein	1.49439	3.45427	1.20883	2.3115	1	0.0169664	1.91159	0.355218	1.27918	0	6.95898e-05	1.41961	-0.074061	-1.05268	0	0.866556
Pchl3084_3715		sigma-54 dependent transcriptional regulator, Fis family	4.17303	6.77114	0.698303	1.62259	0	0.0255499	5.78454	0.471106	1.38617	0	0.00953141	14.0167	1.74798	3.35888	1	0.000506792
Pchl3084_3720	emrB	multidrug resistance protein B	12.6961	70.9722	2.48287	5.59008	1	4.4798e-05	67.5715	2.41203	5.32222	1	0.017923	35.8946	1.49938	2.82722	1	0.00193125
Pchl3084_3721	emrA	multidrug resistance protein A	19.9171	147.448	2.88813	7.40308	1	6.03784e-07	115.752	2.53895	5.81167	1	0.0175249	58.6498	1.55812	2.9447	1	0.00194539
Pchl3084_3722		efflux transporter, outer membrane factor lipoprotein, NodT family	26.9044	206.996	2.94369	7.69375	1	6.23506e-06	172.458	2.68033	6.41002	1	0.00954451	75.1656	1.48223	2.7938	1	0.0010949
Pchl3084_3723		transcriptional regulator, MarR family	15.5117	122.275	2.9787	7.88275	1	2.73353e-05	109.836	2.82392	7.08085	1	0.00173308	50.0655	1.69046	3.2276	1	0.0096583
Pchl3084_3729		OmpA family protein	2.13904	4.73081	1.14512	2.21165	1	0.000645508	2.18155	0.0283919	1.01987	0	0.896701	2.30709	0.109108	1.07856	0	0.696901
Pchl3084_3734	acs	long-chain-fatty-acid--CoA ligase	13.9763	32.0978	1.1995	2.29659	1	9.34165e-05	32.2873	1.20799	2.31016	1	0.0183265	14.4626	0.0493495	1.0348	0	0.485989
Pchl3084_3744		transporter, major facilitator family	5.93666	19.5607	1.72024	3.29491	1	0.000312343	19.2938	1.70041	3.24993	1	0.0544358	6.76116	0.187619	1.13888	0	2.2898e-06
Pchl3084_3748	prtR	transmembrane regulator PrtR	27.3404	43.2165	0.660546	1.58068	0	0.000422831	56.4153	1.04505	2.06344	1	0.028623	27.6418	0.0158141	1.01102	0	0.886285
Pchl3084_3749		putative type I pilus protein CsuE	17.2737	29.0053	0.747736	1.67916	0	3.49367e-05	39.9865	1.21093	2.31487	1	0.0285357	16.3112	-0.0827151	-1.05901	0	0.0442959
Pchl3084_3750		putative type I pili usher protein CsuD	17.8611	29.4001	0.718996	1.64604	0	0.000223094	38.0459	1.09092	2.1301	1	0.0355652	18.2825	0.0336397	1.02359	0	0.737728
Pchl3084_3751		putative type I pilus usher pathway chaperone CsuC	64.1256	98.6142	0.620895	1.53783	0	0.0004107	130.626	1.02647	2.03703	1	0.0134673	60.121	-0.0930307	-1.06661	0	0.224261
Pchl3084_3755		putative type I pilus protein CsuA/B	68.4978	120.033	0.809304	1.75237	0	0.000225501	144.688	1.07882	2.1123	1	0.0424782	72.7443	0.0867771	1.062	0	0.00187321
Pchl3084_3760	phnW	2-aminoethylphosphonate--pyruvate transaminase	4.76241	63.9266	3.74665	13.4232	1	4.13159e-07	51.5608	3.43651	10.8266	1	0.0147256	17.1457	1.84808	3.60021	1	0.0024899
Pchl3084_3761	phnX	phosphonoacetaldehyde hydrolase	4.27619	38.6344	3.17549	9.03479	1	4.35928e-05	26.0888	2.60903	6.10095	1	0.00535734	10.4467	1.28865	2.44299	1	0.0174583
Pchl3084_3773	lon	endopeptidase La	1123.1	844.128	-0.411958	-1.33049	0	0.00170097	526.92	-1.09184	-2.13145	-1	5.13502e-05	1154.42	0.0396746	1.02788	0	0.606612
Pchl3084_3794		hypothetical protein	12.1536	17.0368	0.487278	1.4018	0	0.0910571	25.7288	1.082	2.11698	1	0.00811287	10.0904	-0.268392	-1.20446	0	0.372574
Pchl3084_3795		putative membrane protein	7.03263	10.8032	0.619324	1.53616	0	0.000530326	16.1626	1.20053	2.29823	1	0.00722797	6.84899	-0.0381717	-1.02681	0	0.17146
Pchl3084_3796		hypothetical protein	16.1416	25.1231	0.638234	1.55642	0	0.0163895	42.3119	1.39028	2.6213	1	0.00154819	16.0225	-0.0106796	-1.00743	0	0.946466
Pchl3084_3816	gudD	glucarate dehydratase	1.46148	5.06927	1.79435	3.46859	1	0.00112993	2.60804	0.835539	1.78452	0	0.00776923	2.16514	0.567034	1.48147	0	0.0154778
Pchl3084_3817		transporter, major facilitator family	1.24309	3.93858	1.66374	3.16837	1	0.00212497	1.96577	0.661165	1.58136	0	0.00380486	0.912404	-0.446189	-1.36244	0	0.18274
Pchl3084_3830		RNA polymerase sigma-70 factor, ECF family	19.2786	32.5485	0.755592	1.68832	0	0.00456063	47.7948	1.30985	2.47916	1	0.0059902	22.3193	0.211291	1.15772	0	0.309216
Pchl3084_3842		2Fe-2S iron-sulfur cluster binding domain protein	3.61217	7.83671	1.11738	2.16953	1	9.14291e-05	4.92838	0.448246	1.36438	0	0.113552	4.68811	0.37614	1.29786	0	0.0210593
Pchl3084_3848		TonB-dependent outermembrane receptor	8.49622	30.7404	1.85524	3.61812	1	2.98272e-05	39.6502	2.22244	4.66681	1	0.00846022	16.9374	0.995321	1.99352	0	0.00109318
Pchl3084_3850		DJ-1/PfpI family protein	2.19807	5.04191	1.19774	2.29379	1	0.00168647	3.44556	0.648502	1.56754	0	0.110499	2.097	-0.0679085	-1.0482	0	0.504941
Pchl3084_3851		DNA/RNA non-specific endonuclease	16.8462	40.448	1.26365	2.40102	1	0.000140444	36.2278	1.10468	2.15051	1	0.0231641	18.1035	0.103848	1.07464	0	0.115044
Pchl3084_3862		putative lipoprotein	19.4785	25.9406	0.413328	1.33175	0	0.0048938	40.9902	1.0734	2.10438	1	0.016778	19.3038	-0.0129933	-1.00905	0	0.0118281
Pchl3084_3864	xylL	1,6-dihydroxycyclohexa-2,4-diene-1-carboxylate dehydrogenase	1.47391	4.03414	1.45261	2.73703	1	0.00028015	2.61022	0.824521	1.77095	0	0.153356	2.20792	0.583039	1.498	0	0.103326
Pchl3084_3866	xylY	toluate 1,2-dioxygenase subunit beta	2.36907	4.84262	1.03147	2.0441	1	0.00339133	2.59997	0.134173	1.09746	0	0.741557	2.8086	0.245531	1.18553	0	0.142453
Pchl3084_3869	catA	catechol 1,2-dioxygenase	30.4505	12.157	-1.32468	-2.50477	-1	4.33917e-07	7.4109	-2.03875	-4.10888	-1	0.000746455	18.5143	-0.717824	-1.6447	0	0.000471287
Pchl3084_3870	catC	muconolactone delta-isomerase	37.9897	17.9686	-1.08013	-2.11423	-1	0.00012132	14.2544	-1.4142	-2.66513	-1	0.00751843	25.3082	-0.586008	-1.50109	0	0.0187452
Pchl3084_3874		hypothetical protein	97.4298	94.1986	-0.0486587	-1.0343	0	0.266591	40.284	-1.27416	-2.41857	-1	0.00012454	102.143	0.0681576	1.04838	0	0.419608
Pchl3084_3875		hypothetical protein	143.691	138.94	-0.048509	-1.0342	0	0.194613	54.6761	-1.39399	-2.62805	-1	1.2492e-06	152.357	0.084484	1.06031	0	0.256628
Pchl3084_3876		hypothetical protein	104.036	105.922	0.0259253	-0.98219	0	0.283419	42.6176	-1.28756	-2.44114	-1	0.00018376	125.924	0.275479	1.2104	0	0.0575752
Pchl3084_3877		PF08000 family protein	139.86	124.22	-0.171084	-1.1259	0	0.00120848	53.8678	-1.37649	-2.59636	-1	0.00203254	138.049	-0.0187997	-1.01312	0	0.624852
Pchl3084_3879	argC	N-acetyl-gamma-glutamyl-phosphate reductase	52.3096	11.0333	-2.24521	-4.74108	-1	1.98682e-05	4.58803	-3.51113	-11.4013	-1	0.00133479	49.7051	-0.0736812	-1.0524	0	0.43711
Pchl3084_3889		transcriptional regulator, TetR family	52.2238	96.1938	0.881235	1.84195	0	0.000608302	152.301	1.54414	2.91631	1	0.0105694	71.5453	0.454148	1.36997	0	0.000473874
Pchl3084_3902	katG	catalase/peroxidase HPI	27.8645	419.46	3.91203	15.0536	1	8.22089e-06	244.675	3.13436	8.78087	1	0.00889095	182.512	2.71149	6.54998	1	4.36792e-05
Pchl3084_3903		hypothetical protein	7.0522	18.2943	1.37525	2.59413	1	4.22153e-06	18.6619	1.40395	2.64626	1	0.0125413	9.83786	0.48027	1.395	0	0.0978133
Pchl3084_3935	pvdA	L-ornithine 5-monooxygenase PvdA	406.967	832.339	1.03226	2.04522	1	9.99276e-05	347.253	-0.228928	-1.17196	0	0.319318	441.595	0.117812	1.08509	0	0.0535197
Pchl3084_3936	fpvI	RNA polymerase sigma-70 factor, ECF subfamily, FpvI	14.3443	23.9022	0.736671	1.66633	0	0.000954685	31.8179	1.14936	2.21816	1	0.0609862	23.0358	0.683404	1.60592	0	0.0234557
Pchl3084_3954		siderophore-interacting protein	85.6145	175.959	1.03931	2.05525	1	0.000105721	73.0583	-0.228807	-1.17187	0	0.113025	74.4805	-0.200993	-1.14949	0	0.0557452
Pchl3084_3966	darC	acyl carrier protein	16.982	31.4454	0.88884	1.85169	0	0.00231669	41.4896	1.28874	2.44315	1	0.0258965	20.6683	0.283411	1.21707	0	0.232423
Pchl3084_3967	darB	putative beta-ketoacyl-acyl-carrier-protein synthase III	8.06	16.0732	0.995804	2	1	0.00374686	21.0813	1.38711	2.61554	1	0.00744167	10.1241	0.328941	1.25609	0	0.118212
Pchl3084_3968	darA	dialkylrecorsinol condensing enzyme	2.71367	6.03613	1.15338	2.22434	1	1.27905e-05	8.98895	1.72791	3.31248	1	0.00189071	2.61303	-0.0545178	-1.03851	0	0.723111
Pchl3084_3996		amidohydrolase family protein	25.2995	68.4634	1.43623	2.70612	1	1.02955e-06	61.1615	1.27352	2.4175	1	0.0100606	27.9128	0.141822	1.1033	0	0.0551088
Pchl3084_4015	shiA	putative shikimate transporter	2.70853	5.8338	1.10693	2.15386	1	0.000799981	5.90582	1.12463	2.18045	1	6.37714e-06	3.89343	0.52353	1.43747	0	0.0638653
Pchl3084_4035		putative lipoprotein	2.68313	288.769	6.74986	107.624	1	6.02215e-08	260.848	6.60315	97.2179	1	0.00538214	144.9	5.755	54.0041	1	7.11464e-05
Pchl3084_4038	msuC	putative monooxygenase MsuC	4.83406	9.27373	0.939914	1.91841	0	0.003227	11.7464	1.28091	2.42992	1	0.0433028	6.72565	0.476438	1.3913	0	0.0361888
Pchl3084_4039		antibiotic biosynthesis monooxygenase	11.466	144.198	3.65263	12.5762	1	3.30093e-09	211.167	4.20296	18.4169	1	0.00953965	34.0898	1.57198	2.97313	1	0.0019403
Pchl3084_4040		sigma-54 dependent transcriptional regulator	9.24103	63.9299	2.79037	6.91805	1	5.93364e-06	95.9188	3.37569	10.3797	1	0.0168363	17.5753	0.927421	1.90187	0	8.55418e-05
Pchl3084_4043		PepSY-associated TM helix domain protein	20.4873	39.6288	0.951821	1.93431	0	0.000268025	55.2128	1.43027	2.69498	1	0.0172798	24.4946	0.257735	1.1956	0	0.0103806
Pchl3084_4044		hypothetical protein	40.3666	74.8675	0.891176	1.85469	0	2.42343e-05	82.3227	1.02813	2.03937	1	0.0352335	41.2409	0.0309132	1.02166	0	0.0430636
Pchl3084_4056	dsbD	thiol:disulfide interchange protein DsbD	7.20239	19.39	1.42877	2.69217	1	6.35784e-05	22.9335	1.67091	3.18416	1	0.0223579	11.8081	0.71323	1.63947	0	0.00010626
Pchl3084_4064	pvdS	RNA polymerase sigma-70 factor, ECF subfamily, PvdS	30.7725	137.71	2.16192	4.47509	1	8.94703e-06	193.729	2.65433	6.29553	1	0.01008	53.7049	0.803412	1.74522	0	0.0223802
Pchl3084_4065	pvdY	pyoverdine biosynthesis protein	55.58	132.469	1.25301	2.38339	1	7.4184e-05	96.8604	0.801339	1.74272	0	0.0307984	62.5397	0.170205	1.12522	0	0.142221
Pchl3084_4077		CheW-like protein	324.2	244.835	-0.405072	-1.32416	0	0.00342714	159.026	-1.02762	-2.03866	-1	0.000153721	340.726	0.0717276	1.05097	0	0.386464
Pchl3084_4087		RNA pseudouridine synthase	36.5789	65.0197	0.829867	1.77752	0	0.00116645	157.172	2.10326	4.29679	1	0.00311468	47.2052	0.367937	1.29051	0	0.00279416
Pchl3084_4088		hypothetical protein	112.13	239.369	1.09407	2.13475	1	4.21207e-06	722.107	2.68704	6.43991	1	0.00702581	141.474	0.33537	1.2617	0	0.0656504
Pchl3084_4089		hypothetical protein	78.1529	181.408	1.21487	2.3212	1	2.82866e-05	609.068	2.96223	7.7933	1	0.00438854	107.663	0.462157	1.3776	0	0.00557726
Pchl3084_4099		adhesin/hemagglutinin, HecA family	79.0642	98.3015	0.314189	-0.804303	0	0.000710819	36.93	-1.09823	-2.14092	-1	0.000137051	81.1796	0.0380928	1.02676	0	0.550877
Pchl3084_4110	htpX	heat shock protein HtpX	465.493	336.021	-0.470209	-1.38531	0	0.0120223	211.828	-1.13587	-2.19751	-1	0.00552878	395.494	-0.235103	-1.17699	0	0.217767
Pchl3084_4118		hypothetical protein	7.60452	14.3727	0.918399	1.89002	0	0.00840329	32.0092	2.07356	4.20923	1	0.0127915	12.7384	0.744257	1.67511	0	0.00783057
Pchl3084_4152		hypothetical protein	46.7971	634.835	3.76189	13.5657	1	1.37678e-05	648.825	3.79334	13.8646	1	0.00792937	393.838	3.07311	8.41587	1	0.000405864
Pchl3084_4153		putative acyl-CoA thioesterase II	71.0485	267.618	1.9133	3.76669	1	6.90513e-05	270.536	1.92894	3.80776	1	0.00991802	164.764	1.21352	2.31903	1	0.00248983
Pchl3084_4167		oxidoreductase, short chain dehydrogenase/reductase family	61.401	190.819	1.63587	3.10775	1	3.77257e-05	122.235	0.993322	1.99076	0	0.00290269	128.515	1.06561	2.09305	1	0.0188681
Pchl3084_4168		competence protein ComEA helix-hairpin-helix repeat protein	82.2114	152.835	0.894567	1.85905	0	0.000466881	209.552	1.3499	2.54894	1	0.0134585	77.356	-0.0878254	-1.06277	0	0.213704
Pchl3084_4199	gph	phosphoglycolate phosphatase	303.896	249.723	-0.28325	-1.21693	0	0.0144173	148.361	-1.03446	-2.04835	-1	0.000162044	302.527	-0.00651269	-1.00452	0	0.93143
Pchl3084_4200		short chain dehydrogenase/reductase family protein	213.75	168.107	-0.346542	-1.27151	0	0.0072484	104.629	-1.03064	-2.04294	-1	1.38578e-06	209.235	-0.0307975	-1.02158	0	0.716278
Pchl3084_4220		hypothetical protein	16.1017	28.7816	0.837935	1.78749	0	0.00212291	41.0332	1.34958	2.54838	1	0.037975	10.3898	-0.632039	-1.54975	0	0.314618
Pchl3084_4223		hypothetical protein	48.9762	214.336	2.12972	4.37632	1	3.94742e-05	156.358	1.6747	3.19253	1	0.0214602	141.467	1.53031	2.88849	1	2.10873e-06
Pchl3084_4224		ankyrin repeat domain protein	113.779	843.948	2.89092	7.41744	1	2.21754e-06	700.96	2.6231	6.16072	1	0.011114	579.627	2.34889	5.09432	1	0.000427629
Pchl3084_4226		hypothetical protein	106.215	189.21	0.832997	1.78138	0	0.000583539	305.936	1.52624	2.88034	1	0.0112873	101.704	-0.0626203	-1.04436	0	0.441293
Pchl3084_4240		glutathione S-transferase	477.185	284.574	-0.745747	-1.67684	0	0.000125088	145.375	-1.71477	-3.28245	-1	0.000141456	426.771	-0.161087	-1.11813	0	0.140093
Pchl3084_4241		aminotransferase, class I/II	234.579	139.744	-0.747286	-1.67863	0	0.000117456	79.9044	-1.55372	-2.93574	-1	2.63856e-05	202.396	-0.212893	-1.15901	0	0.0573271
Pchl3084_4290		R1162-like plasmid antisense RNA	2.73548	22.2306	3.02268	8.12678	1	0.00615678	25.4798	3.21949	9.31457	1	0.0412517	2.30466	-0.247237	-1.18693	0	0.216623
Pchl3084_4291		transporter, major facilitator family	5.25657	21.3142	2.01962	4.05478	1	1.87826e-05	33.3856	2.66703	6.3512	1	0.0136525	5.02233	-0.0657673	-1.04664	0	0.172385
Pchl3084_4296		hypothetical protein	32.6134	42.0598	0.366976	1.28965	0	0.0499069	88.6799	1.44314	2.71913	1	0.000372379	37.8088	0.213258	1.1593	0	0.410952
Pchl3084_4331		sensor histidine kinase	14.387	23.0538	0.680243	1.60241	0	0.000469338	30.0738	1.06375	2.09035	1	0.00986284	17.3357	0.268985	1.20496	0	0.271689
Pchl3084_4332		DNA-binding response regulator	30.7869	62.4126	1.01952	2.02725	1	3.17341e-06	78.9831	1.35923	2.56548	1	0.0309045	47.1656	0.615421	1.532	0	0.00790739
Pchl3084_4343		membrane protein, PF06930 family	16.9591	23.0961	0.445591	1.36187	0	0.0169977	35.114	1.04999	2.07051	1	0.00904277	17.0959	0.0115914	1.00807	0	0.956997
Pchl3084_4371		response regulator/TPR domain protein	115.965	79.84	-0.538507	-1.45247	0	0.00166712	50.9248	-1.18725	-2.27718	-1	0.00123409	120.35	0.0535441	1.03781	0	0.623899
Pchl3084_4372		hypothetical protein	240.601	189.586	-0.343789	-1.26909	0	0.000967895	106.666	-1.17354	-2.25565	-1	0.00017934	258.637	0.104286	1.07496	0	0.048046
Pchl3084_4373		hypothetical protein	116.054	95.8	-0.276693	-1.21141	0	0.0218391	53.4965	-1.11727	-2.16937	-1	0.000695745	124.786	0.104668	1.07525	0	0.146061
Pchl3084_4377		hypothetical protein	13.4458	15.423	0.197928	1.14705	0	0.0549066	28.1783	1.06743	2.0957	1	0.000876047	15.9799	0.249104	1.18847	0	0.0276653
Pchl3084_4391		L-allo-threonine aldolase	297.976	195.133	-0.610734	-1.52704	0	0.000877611	105.099	-1.50345	-2.8352	-1	0.000705661	276.886	-0.105902	-1.07617	0	0.210064
Pchl3084_4415		hypothetical protein	37.8511	89.7084	1.24491	2.37004	1	4.86223e-06	235.925	2.63992	6.23298	1	0.0074446	47.6372	0.331754	1.25854	0	0.00743739
Pchl3084_4416		hypothetical protein	37.483	108.794	1.53729	2.9025	1	0.000940905	276.655	2.88378	7.3808	1	0.00283264	48.8673	0.382634	1.30372	0	0.000274466
Pchl3084_4431		Mg2+ transporter protein, CorA family	3.01354	6.1728	1.03447	2.04836	1	0.00347341	3.25175	0.109759	1.07905	0	0.0481224	2.97177	-0.020137	-1.01406	0	0.730927
Pchl3084_4462	gst	glutathione S-transferase	7.39869	15.7105	1.08639	2.12342	1	0.00570762	12.2676	0.72951	1.65808	0	0.00278835	10.3013	0.477484	1.39231	0	0.200378
Pchl3084_4467		CsbD-like family protein	66.7618	181.906	1.4461	2.7247	1	3.56776e-06	307.569	2.20381	4.60696	1	0.0187152	69.3666	0.0552173	1.03902	0	0.741037
Pchl3084_4473		auxiliary transport protein, MFP family	16.4242	62.9711	1.93887	3.83404	1	4.10208e-05	34.4648	1.0693	2.09841	1	0.0336913	14.4948	-0.18029	-1.13311	0	0.26901
Pchl3084_4474		PF07869 family protein	6.82277	33.3513	2.28931	4.88823	1	5.3645e-05	24.9001	1.86772	3.64956	1	0.0280373	10.1588	0.574303	1.48896	0	0.251578
Pchl3084_4475		fusaric acid resistance domain protein	6.40905	33.6119	2.39079	5.24444	1	3.29755e-06	22.9224	1.83857	3.57656	1	0.01217	5.60551	-0.193265	-1.14335	0	0.0047213
Pchl3084_4476		TIGR02284 family protein	26.9906	59.9173	1.15051	2.21993	1	0.000106974	86.0816	1.67325	3.18932	1	0.00889036	27.1718	0.00965481	1.00671	0	0.941084
Pchl3084_4489		N-acylglucosamine 2-epimerase	24.4106	40.4135	0.727333	1.65558	0	0.000353617	56.2455	1.20423	2.30414	1	0.0342159	23.295	-0.0674861	-1.04789	0	0.0100412
Pchl3084_4499	hemO	heme oxygenase HemO	22.4304	39.6088	0.820366	1.76585	0	0.000434404	54.3517	1.27687	2.42313	1	0.0124535	18.884	-0.248292	-1.1878	0	0.0139131
Pchl3084_4503	alkA	DNA-3-methyladenine glycosylase II	129.132	85.8451	-0.589045	-1.50425	0	0.00246626	60.5757	-1.09204	-2.13175	-1	0.00153696	128.322	-0.00908454	-1.00632	0	0.886062
Pchl3084_4504	arcD2	arginine/ornithine antiporter	103.084	73.5279	-0.487451	-1.40197	0	0.00105214	46.6658	-1.14338	-2.20897	-1	7.84823e-06	106.322	0.0446249	1.03141	0	0.24459
Pchl3084_4505	arcD	arginine/ornithine antiporter	1199	831.267	-0.528449	-1.44238	0	0.000232252	526.448	-1.18747	-2.27753	-1	8.45999e-09	1340.14	0.160549	1.11771	0	0.109291
Pchl3084_4506	arcA	arginine deiminase	3626.48	2561.28	-0.501709	-1.41589	0	0.00248605	1172.39	-1.62912	-3.09324	-1	0.000711833	3802.42	0.0683465	1.04851	0	0.527397
Pchl3084_4507	argF	ornithine carbamoyltransferase	2854.21	2096.46	-0.445134	-1.36144	0	0.00290023	842.154	-1.76094	-3.38918	-1	0.00117128	3266.33	0.194579	1.14439	0	0.0605989
Pchl3084_4508	arcC	carbamate kinase	2308.94	1621.03	-0.510327	-1.42437	0	0.00131948	713.157	-1.69494	-3.23764	-1	0.000543208	2568.26	0.153556	1.11231	0	0.12577
Pchl3084_4509		hypothetical protein	1245.81	920.216	-0.437035	-1.35382	0	0.00410267	465.512	-1.42019	-2.6762	-1	0.00206032	1361.04	0.127627	1.0925	0	0.283628
Pchl3084_4531		type IVb pilin, Flp family	3.93985	7.53941	0.936309	1.91363	0	0.01985	10.0622	1.35274	2.55396	1	0.148445	4.68205	0.248998	1.18838	0	0.0739914
Pchl3084_4601	kgtP	alpha-ketoglutarate MFS transporter KgtP	8.82863	14.6112	0.726813	1.65498	0	0.000990084	24.4387	1.46891	2.76812	1	0.00963539	11.0752	0.327075	1.25447	0	2.75049e-07
Pchl3084_4602		hypothetical protein	7.2761	18.4051	1.33887	2.52953	1	6.0134e-05	20.2007	1.47317	2.77632	1	0.0365283	7.91666	0.121728	1.08804	0	0.268874
Pchl3084_4605		antibiotic biosynthesis monooxygenase domain protein	20.1372	31.1641	0.630025	1.54759	0	0.00219292	45.8862	1.1882	2.27868	1	0.0141348	26.7954	0.412127	1.33065	0	0.0755762
Pchl3084_4621		hypothetical protein	390.691	166.966	-1.22647	-2.33994	-1	4.73668e-05	158.878	-1.29811	-2.45906	-1	0.000256496	407.296	0.060049	1.0425	0	0.0921613
Pchl3084_4622	argO	arginine exporter protein ArgO	421.189	173.93	-1.27596	-2.4216	-1	0.000192541	175.991	-1.25896	-2.39324	-1	0.000281351	429.822	0.0292718	1.0205	0	0.439417
Pchl3084_4636	groL	chaperonin GroL	10499.3	7372.96	-0.509976	-1.42403	0	0.00070658	2717.2	-1.9501	-3.86401	-1	0.00019086	11036.3	0.0719647	1.05115	0	0.290437
Pchl3084_4637	groS	chaperonin GroS	6843.86	4940.23	-0.470233	-1.38533	0	0.00122687	1929.2	-1.82681	-3.54752	-1	0.00152647	6888.69	0.00941962	1.00655	0	0.920143
Pchl3084_4638		FxsA cytoplasmic membrane protein	365.139	245.155	-0.574751	-1.48942	0	0.00270907	176.066	-1.05233	-2.07387	-1	0.00197232	335.105	-0.123829	-1.08962	0	0.237669
Pchl3084_4648		hypothetical protein	67.744	169.993	1.32731	2.50935	1	2.0541e-05	149.79	1.14478	2.21112	1	0.00500242	129.288	0.932429	1.90849	0	0.0209361
Pchl3084_4651		OmpA family protein	143.52	129.262	-0.150957	-1.11031	0	0.105203	65.1745	-1.13887	-2.20209	-1	0.000142218	142.934	-0.00590284	-1.0041	0	0.950836
Pchl3084_4655		putative ferredoxin, bacterioferritin-dependent	46.5301	101.12	1.11982	2.1732	1	7.15548e-06	182.779	1.97386	3.92819	1	0.0190895	96.5379	1.05293	2.07474	1	9.05867e-05
Pchl3084_4656	bfr	bacterioferritin	661.954	257.607	-1.36156	-2.56962	-1	1.1607e-05	173.891	-1.92855	-3.80671	-1	0.00064585	438.079	-0.595538	-1.51104	0	0.0045372
Pchl3084_4670	gltJ	glutamate/aspartate ABC transporter, permease protein GltJ	95.4844	82.1601	-0.216827	-1.16217	0	0.0202487	42.2917	-1.17489	-2.25776	-1	0.00152292	84.7736	-0.171651	-1.12635	0	0.127968
Pchl3084_4671	gltK	glutamate/aspartate ABC transporter, permease protein GltK	119.362	101.845	-0.228967	-1.172	0	0.0220762	51.0509	-1.22533	-2.3381	-1	5.03598e-05	109.897	-0.119185	-1.08612	0	0.348713
Pchl3084_4678		hypothetical protein	1.18383	3.54118	1.58077	2.9913	1	1.96317e-06	2.12639	0.844951	1.7962	0	0.0391726	1.75966	0.571841	1.48642	0	0.258148
Pchl3084_4679		fatty acid desaturase domain protein	1.63805	4.25155	1.37601	2.5955	1	0.0129503	1.2398	-0.401876	-1.32122	0	0.0840186	1.91334	0.224111	1.16806	0	0.358136
Pchl3084_4690	metE	5-methyltetrahydropteroyltriglutamate-- homocysteine S-methyltransferase	7.74903	10.6154	0.454067	1.3699	0	0.0111335	15.8725	1.03445	2.04833	1	0.0107622	8.01628	0.0489171	1.03449	0	0.757618
Pchl3084_4695	rpmE	ribosomal protein L31	7.86093	14.451	0.878396	1.83833	0	0.00364694	17.2501	1.13383	2.19441	1	0.0115377	10.2598	0.384233	1.30517	0	0.179294
Pchl3084_4697		glutamate synthase domain protein	48.8838	35.7557	-0.451183	-1.36716	0	0.011322	24.2701	-1.01017	-2.01415	-1	0.00103482	43.2787	-0.175697	-1.12951	0	0.202721
Pchl3084_4702		hypothetical protein	127.052	746.953	2.5556	5.87911	1	5.37098e-08	1832.6	3.8504	14.424	1	0.00653977	243.158	0.936474	1.91384	0	2.36801e-05
Pchl3084_4703		hypothetical protein	133.771	717.377	2.42297	5.36274	1	4.53284e-11	1961.42	3.87407	14.6626	1	0.0102555	238.941	0.836892	1.7862	0	0.0110863
Pchl3084_4706		transcriptional regulator, PadR family	78.361	331.096	2.07904	4.22527	1	1.05654e-05	186.683	1.25238	2.38235	1	0.0042559	71.5279	-0.13163	-1.09553	0	0.397116
Pchl3084_4707		siderophore-interacting protein family protein	87.9084	297.63	1.75945	3.38569	1	6.20535e-05	177.436	1.01323	2.01842	1	0.0126022	79.9045	-0.137725	-1.10017	0	0.168569
Pchl3084_4716	lon	endopeptidase La	854.945	599.091	-0.513056	-1.42707	0	0.00356709	234.498	-1.86626	-3.64586	-1	0.0026404	829.801	-0.0430662	-1.0303	0	0.705503
Pchl3084_4785	ppk2	polyphosphate kinase 2	539.842	441.555	-0.289945	-1.22259	0	0.0185505	263.631	-1.03402	-2.04772	-1	0.00135383	576.841	0.0956367	1.06854	0	0.428483
Pchl3084_4797	lsc	levansucrase	30.494	119.832	1.97441	3.92967	1	1.24877e-05	366.502	3.58722	12.0188	1	0.0075821	48.5381	0.67059	1.59172	0	0.00336363
Pchl3084_4823		hypothetical protein	13.9598	28.9743	1.05349	2.07555	1	4.61507e-05	30.804	1.14184	2.20662	1	0.0406405	15.5676	0.157262	1.11517	0	0.249685
Pchl3084_4826		CheW-like protein	72.4954	65.5673	-0.144914	-1.10566	0	0.194706	34.8011	-1.05876	-2.08313	-1	0.004483	76.5539	0.0785854	1.05598	0	0.622543
Pchl3084_4899		hypothetical protein	17.7385	41.2689	1.21817	2.32651	1	2.6691e-05	42.6857	1.26686	2.40638	1	0.0631548	25.6084	0.52973	1.44366	0	0.00755125
Pchl3084_4910	hemH	ferrochelatase	119.276	292.684	1.29504	2.45384	1	9.91599e-06	324.113	1.44219	2.71733	1	0.01205	202.921	0.766613	1.70127	0	0.00282078
Pchl3084_4911		hypothetical protein	119.545	187.337	0.648078	1.56708	0	0.000457359	239.788	1.0042	2.00583	1	0.0151798	168.966	0.499175	1.41341	0	0.0350316
Pchl3084_4935		hypothetical protein	2.4397	5.42662	1.15335	2.2243	1	0.0263303	3.11111	0.350724	1.2752	0	0.000484197	2.1948	-0.152613	-1.11158	0	0.744828
Pchl3084_4936	xcpQ	general secretion pathway protein D	2.39172	5.81437	1.28157	2.43104	1	0.0180242	3.995	0.740146	1.67035	0	0.010287	3.13579	0.390777	1.3111	0	0.000899094
Pchl3084_4939	xcpT	general secretion pathway protein G	1.74259	5.59858	1.68383	3.21279	1	0.0090653	5.79838	1.73442	3.32745	1	0.0572235	2.13737	0.294605	1.22655	0	0.367669
Pchl3084_4940	xcpU	general secretion pathway protein H	3.52204	7.09003	1.00938	2.01305	1	0.0523138	6.99174	0.989241	1.98514	0	0.105997	3.81791	0.116374	1.08401	0	0.722934
Pchl3084_4941	xcpV	general secretion pathway protein I	4.02931	7.36982	0.871099	1.82906	0	0.0243715	8.65191	1.10249	2.14725	1	0.00223022	4.35163	0.111026	1.08	0	0.108138
Pchl3084_4949	phzI	autoinducer synthase PhzI	150.067	247.749	0.723275	1.65093	0	4.91685e-05	345.628	1.20361	2.30316	1	0.0144898	212.408	0.501236	1.41543	0	0.0223727
Pchl3084_4953	phzC	phenazine biosynthesis protein PhzC	978.771	1775.56	0.859234	1.81408	0	7.35626e-06	2888.57	1.56131	2.95122	1	0.0129465	1398.86	0.51521	1.4292	0	0.000910142
Pchl3084_4954	phzD	phenazine biosynthesis protein PhzD	905.857	1575.65	0.798592	1.7394	0	6.32757e-06	2024.53	1.16023	2.23493	1	0.0292189	1246.4	0.46041	1.37593	0	7.32026e-05
Pchl3084_4955	phzE	phenazine biosynthesis protein PhzE	646.934	1642.81	1.34448	2.53938	1	4.00906e-07	2558.73	1.98374	3.95516	1	0.0142593	1302.53	1.00963	2.01339	1	0.000237919
Pchl3084_4956	phzF	phenazine biosynthesis protein PhzF	4.96822	1745.09	8.45636	351.251	1	1.7885e-10	3007.26	9.24151	605.3	1	0.0104349	1436.98	8.1761	289.235	1	6.79257e-05
Pchl3084_4957	phzG	phenazine biosynthesis protein PhzG	9.49481	1440.33	7.24505	151.697	1	2.61123e-10	2667.87	8.13434	280.982	1	0.00649842	1122.79	6.88573	118.253	1	1.5144e-06
Pchl3084_4958	phzO	phenazine biosynthesis protein PhzO	21.2805	2544.64	6.90178	119.576	1	1.96884e-07	4603.71	7.75712	216.335	1	0.00415362	906.039	5.41197	42.576	1	9.26636e-06
Pchl3084_4959	ggt	gamma-glutamyltransferase	139.993	137.401	-0.0269548	-1.01886	0	0.332017	441.313	1.65645	3.1524	1	0.0128583	167.58	0.2595	1.19706	0	0.0525159
Pchl3084_4960		acetyltransferase, GNAT family	18.4218	23.6978	0.363339	1.2864	0	0.045822	87.2611	2.24392	4.73684	1	0.00274662	20.1446	0.128982	1.09352	0	0.0409706
Pchl3084_4986	czcA	cobalt/zinc/cadmium resistance protein CzcA	1.99043	4.96619	1.31906	2.49503	1	0.0007303	2.08114	0.064296	1.04557	0	0.0681895	2.68655	0.432676	1.34973	0	0.00055147
Pchl3084_4987	czcB	cobalt/zinc/cadmium resistance protein CzcB	1.50908	5.38931	1.83643	3.57126	1	0.00221582	1.8997	0.332107	1.25885	0	0.498037	1.92437	0.350718	1.27519	0	0.00138968
Pchl3084_4988	czcC	cobalt/zinc/cadmium resistance protein CzcC	1.68642	5.32836	1.65973	3.15957	1	0.00619459	2.0017	0.24726	1.18695	0	0.141372	1.67287	-0.0116414	-1.0081	0	0.967947
Pchl3084_5028	prrF1	PrrF1 RNA	10.8895	17.8811	0.715503	1.64206	0	0.00333161	26.7777	1.2981	2.45904	1	0.0178249	9.44222	-0.205736	-1.15327	0	0.405205
Pchl3084_5032	phuT	hemin ABC transporter, periplasmic hemin-binding protein PhuT	28.7744	59.5968	1.05045	2.07117	1	5.92114e-05	73.3147	1.34931	2.54791	1	0.021337	39.2926	0.449469	1.36554	0	0.00253375
Pchl3084_5049		acetyl-CoA acetyltransferase	40.9779	32.0504	-0.354506	-1.27855	0	0.0126718	18.5697	-1.1419	-2.20671	-1	7.4172e-05	29.5992	-0.469289	-1.38443	0	0.000951566
Pchl3084_5052		putative phospholipid-binding domain protein	510.601	926.787	0.86004	1.81509	0	0.000206241	1369.86	1.42376	2.68284	1	0.0197484	498.313	-0.035145	-1.02466	0	0.575163
Pchl3084_5061	pslA	putative glycosyltransferase PslA	15.2879	25.148	0.718057	1.64496	0	0.00515361	31.3909	1.03796	2.05332	1	0.0184154	17.2226	0.171915	1.12655	0	0.105215
Pchl3084_5080		ISAzvi6-like transposase	7.20912	11.1488	0.628998	1.54649	0	6.03191e-06	20.299	1.49352	2.81574	1	0.00187572	6.47589	-0.154746	-1.11323	0	0.00210106
Pchl3084_5084	clpB	ATP-dependent chaperone protein ClpB	3177.91	2205.73	-0.526825	-1.44076	0	0.00269653	1045.26	-1.60422	-3.0403	-1	0.00151501	3293.58	0.0515766	1.0364	0	0.670005
Pchl3084_5112		hypothetical protein	48.4177	154.731	1.67616	3.19576	1	0.00465741	112.722	1.21916	2.32812	1	2.26111e-05	71.2946	0.558258	1.47249	0	0.010701
Pchl3084_5135		hypothetical protein	57.7258	117.713	1.02799	2.03918	1	0.000763867	90.6005	0.650302	1.5695	0	0.00355717	73.7844	0.3541	1.27819	0	0.0718744
Pchl3084_5136	radA	DNA repair protein RadA	47.5428	213.999	2.17031	4.50119	1	1.10794e-05	121.712	1.35618	2.56006	1	0.00834112	90.2377	0.924505	1.89803	0	0.0016022
Pchl3084_5137		ankyrin repeat protein	5.46148	485.952	6.47538	88.9782	1	6.73422e-07	230.666	5.40037	42.2351	1	0.00382169	137.764	4.65676	25.2247	1	1.29486e-06
Pchl3084_5138	katB	catalase KatB	20.3486	1860.37	6.51452	91.4251	1	1.8744e-06	971.475	5.57718	47.7417	1	0.00326012	505.976	4.63607	24.8655	1	0.000287489
Pchl3084_5144	cydA	cytochrome d ubiquinol oxidase, subunit I	228.779	397.318	0.796337	1.73669	0	2.67228e-05	521.241	1.18799	2.27836	1	0.0393738	240.173	0.07012	1.0498	0	0.0552915
Pchl3084_5180		hypothetical protein	610.355	408.254	-0.58018	-1.49504	0	0.00496525	150.251	-2.02227	-4.06224	-1	0.00372365	547.067	-0.157932	-1.11569	0	0.240535
Pchl3084_5205		hypothetical protein	102.896	237.163	1.2047	2.30489	1	3.59032e-05	383.427	1.89777	3.72637	1	0.00998461	131.452	0.353356	1.27753	0	0.0688908
Pchl3084_5236		aldehyde dehydrogenase	128.979	282.154	1.12934	2.18759	1	2.21864e-06	213.8	0.729124	1.65763	0	0.0347667	110.734	-0.220044	-1.16477	0	0.0343273
Pchl3084_5251	nirK	nitrite reductase, copper-dependent	611.102	401.055	-0.607612	-1.52374	0	0.000185828	223.179	-1.45321	-2.73817	-1	0.000128186	692.203	0.179783	1.13271	0	0.108694
Pchl3084_5276	oprG	outer membrane protein OprG	1243.79	1023.71	-0.280936	-1.21498	0	0.0184498	615.843	-1.01411	-2.01966	-1	0.000807443	1335.67	0.102813	1.07387	0	0.11874
Pchl3084_5292	bfr	bacterioferritin	800.503	483.2	-0.728287	-1.65667	0	4.85368e-06	391	-1.03374	-2.04732	-1	0.00422928	619.515	-0.369767	-1.29214	0	7.39261e-05
Pchl3084_5293	katA	catalase KatA	191.14	3495.17	4.19266	18.2859	1	1.36836e-06	1959.88	3.35807	10.2536	1	0.00264456	1577.67	3.0451	8.25404	1	0.000342411
Pchl3084_5419	rsmY	RsmY RNA	231.432	120.769	-0.93834	-0.93834	0	0.000299788	251.732	0.121298	1.08771	0	0.410231	103.089	-1.1667	-2.24497	-1	0.00133047
Pchl3084_5428	bioF	8-amino-7-oxononanoate synthase	96.5916	62.6162	-0.625361	-1.5426	0	8.17504e-05	39.245	-1.29939	-2.46124	-1	0.000548173	85.0894	-0.182917	-1.13518	0	0.0492492
Pchl3084_5429	bioB	biotin synthase	346.167	264.792	-0.386613	-1.30732	0	0.00544021	133.438	-1.3753	-2.59423	-1	9.31315e-05	344.332	-0.00766832	-1.00533	0	0.895415
Pchl3084_5440		RNA polymerase sigma-70 factor, ECF family	7.67695	39.2827	2.35529	5.11696	1	0.000250974	50.5381	2.71877	6.58309	1	0.0176344	21.7356	1.50146	2.83129	1	0.000365324
Pchl3084_5441		sigma factor regulatory protein, FecR/PupR family	14.9122	39.5277	1.40637	2.65069	1	1.33525e-05	45.0342	1.59453	3.01995	1	0.0329217	19.9037	0.416542	1.33472	0	0.0134589
Pchl3084_5469		Rieske [2Fe-2S] domain protein	17.7018	17.0988	-0.0500027	-1.03527	0	0.292351	7.90612	-1.16285	-2.239	-1	0.00327159	16.974	-0.0605704	-1.04288	0	0.0447301
Pchl3084_5472		iron-sulfur cluster-binding protein	3.12664	7.47721	1.25788	2.39145	1	0.0175328	2.80111	-0.158616	-1.11622	0	0.0512198	3.57108	0.191746	1.14215	0	0.0262201
Pchl3084_5474		hypothetical protein	3.36576	7.55764	1.167	2.24545	1	0.00445454	2.91756	-0.206169	-1.15362	0	0.203536	4.64248	0.463964	1.37933	0	0.14449
Pchl3084_5481		ABC transporter, substrate-binding protein, QAT family	2.54788	6.79227	1.41459	2.66585	1	0.0175366	2.77268	0.12198	1.08823	0	0.030639	3.03343	0.251649	1.19057	0	0.422902
Pchl3084_5485		gamma-butyrobetaine dioxygenase	4.09749	9.01572	1.1377	2.2003	1	0.00659875	4.92109	0.264238	1.201	0	0.00151989	5.92945	0.533157	1.44709	0	0.00205639
Pchl3084_5508		response regulator/sensory box/GGDEF domain/EAL domain protein	74.2695	132.358	0.833599	1.78213	0	5.41763e-06	158.843	1.09676	2.13873	1	0.024311	81.0613	0.126244	1.09145	0	0.0186525
Pchl3084_5526		putative transporter	25.1185	146.232	2.54144	5.82168	1	2.38544e-06	100.614	2.00202	4.0056	1	0.011912	81.2453	1.69354	3.23449	1	7.10105e-05
Pchl3084_5528		thioesterase family protein	101.96	1072.31	3.39464	10.5169	1	1.52148e-07	799.961	2.97192	7.8458	1	0.00794733	618.543	2.60087	6.06651	1	0.000195135
Pchl3084_5550	mdcC	malonate decarboxylase acyl carrier protein	4.00036	8.98351	1.16715	2.24568	1	0.000812454	3.80931	-0.0705985	-1.05015	0	0.795167	5.86417	0.551798	1.46591	0	0.112245
Pchl3084_5565	pyrB	aspartate carbamoyltransferase	165.221	128.655	-0.360895	-1.28422	0	0.00077777	77.6349	-1.08962	-2.12818	-1	0.000317326	149.361	-0.145597	-1.10619	0	0.0514571
Pchl3084_5571	proC	pyrroline-5-carboxylate reductase	380.413	253.961	-0.582959	-1.49792	0	0.000715753	112.282	-1.76045	-3.38803	-1	0.000147734	317.884	-0.259068	-1.1967	0	0.0510857
Pchl3084_5572		YggT family protein	505.388	323.324	-0.644412	-1.5631	0	0.000830788	152.376	-1.72975	-3.31671	-1	0.000897606	465.241	-0.119412	-1.08629	0	0.260212
Pchl3084_5573		hypothetical protein	246.434	148.699	-0.728805	-1.65727	0	0.000323897	74.5564	-1.7248	-3.30533	-1	0.000495863	215.55	-0.19318	-1.14328	0	0.0618692
Pchl3084_5616		putative 2-aminoethylphosphonate ABC transporter, ATP-binding protein	2.82703	5.79898	1.03651	2.05126	1	9.84932e-05	3.77526	0.417289	1.33542	0	0.352272	2.17804	-0.376257	-1.29797	0	0.00325204
Pchl3084_5635	serA	putative phosphoglycerate dehydrogenase	642.961	476.99	-0.430772	-1.34796	0	0.00063207	292.004	-1.13874	-2.20189	-1	0.000216704	575.209	-0.160646	-1.11779	0	0.018875
Pchl3084_5665	argA	amino-acid N-acetyltransferase	186.923	118.38	-0.659021	-1.57901	0	0.000958039	87.5719	-1.0939	-2.1345	-1	2.84968e-07	175.936	-0.0873884	-1.06245	0	0.314361
Pchl3084_5680		putative ferric iron ABC transporter, periplasmic ferric iron-binding protein	90.7574	161.85	0.834572	1.78333	0	9.2406e-05	188.159	1.05186	2.07321	1	0.0182252	123.673	0.446446	1.36268	0	0.0309478
Pchl3084_5708	ppx	exopolyphosphatase	169.108	133.987	-0.335851	-1.26212	0	0.00993289	84.4774	-1.00131	-2.00181	-1	0.00213461	161.472	-0.0666637	-1.04729	0	0.42938
Pchl3084_5763		putative multidrug resistance protein NorM	23.5866	59.1657	1.32679	2.50845	1	0.000488268	56.9951	1.27287	2.41642	1	0.0258314	33.5589	0.508727	1.42279	0	0.0252914
Pchl3084_5801	exbB	TonB system transport protein ExbB	37.6067	74.1657	0.979764	1.97214	0	0.000209778	81.2023	1.11053	2.15925	1	0.0109871	60.4938	0.685799	1.60859	0	0.0319242
Pchl3084_5802	exbD	TonB system transport protein ExbD	64.8612	117.339	0.85526	1.80908	0	0.0012388	132.284	1.02821	2.0395	1	0.0126642	98.8887	0.608451	1.52462	0	0.0196881
Pchl3084_5825	tssJ2	type VI secretion lipoprotein TssJ2	457.136	433.285	-0.0773063	-1.05505	0	0.112286	210.704	-1.1174	-2.16956	-1	0.00222009	342.068	-0.41834	-1.33639	0	0.00844415
Pchl3084_5870		hypothetical protein	3.19572	7.12977	1.15771	2.23104	1	8.16901e-06	3.86044	0.272624	1.208	0	0.316449	5.46025	0.772825	1.70861	0	0.0453752
Pchl3084_5886	oadA	oxaloacetate decarboxylase alpha subunit	843.097	621.757	-0.439347	-1.35599	0	0.000699483	329.767	-1.35425	-2.55665	-1	0.000558094	721.369	-0.224961	-1.16875	0	0.0837162
Pchl3084_5887	accC	acetyl-CoA carboxylase, biotin carboxylase subunit	808.802	571.172	-0.501862	-1.41604	0	0.000637543	336.317	-1.26597	-2.40488	-1	1.04662e-05	674.601	-0.261753	-1.19893	0	0.0788766
Pchl3084_5902		putative RNA polymerase-binding protein DksA	4.38566	9.82338	1.16342	2.23988	1	0.00170229	6.5729	0.583736	1.49873	0	0.132788	3.70566	-0.243064	-1.1835	0	0.27833
Pchl3084_5905		PF02649 family protein	2.97248	8.03212	1.43411	2.70216	1	0.0046857	4.48538	0.593565	1.50897	0	0.021181	3.7634	0.34037	1.26608	0	0.070346
Pchl3084_5907	mntB	manganese(II)/zinc(II) ABC transporter, permease protein	4.09694	8.49491	1.05205	2.07348	1	0.000661221	4.78352	0.223526	1.16758	0	0.154692	4.77463	0.220842	1.16541	0	0.0218514
Pchl3084_5914		phospholipase D domain protein	43.0199	92.4866	1.10424	2.14986	1	2.54263e-05	61.5795	0.517445	1.43142	0	0.0142897	55.3622	0.363896	1.2869	0	0.0062946
Pchl3084_5915		cyclopropane-fatty-acyl-phospholipid synthase	385.864	2102.94	2.44624	5.44994	1	8.55506e-06	1359.09	1.81648	3.5222	1	0.00721515	975.764	1.33844	2.52878	1	0.00306572

## Sheet: Subset
Locus_tag	Gene	Product	ZN AVERAGE	WT AVERAGE	O* AVERAGE	PCA AVERAGE	Ratio WT/ZN	PValue WT:ZN	Ratio O*/ZN	PValue O*:ZN	Ratio PCA/ZN	PValue PCA:ZN
Pchl3084_0026	hemF	coproporphyrinogen III oxidase, aerobic	111.452	97.9455	51.3168	110.304	-1.13789	0.0890034	-2.17184	0.00271903	-1.0104	0.657942
Pchl3084_0035	trpA	tryptophan synthase, alpha subunit	517.434	277.419	151.709	334.017	-1.86517	0.000900185	-3.41069	0.00211032	-1.54912	0.0269028
Pchl3084_0036	trpB	tryptophan synthase, beta subunit	557.22	255.926	136.783	317.129	-2.17726	0.000491321	-4.07374	0.00217591	-1.75708	0.0201598
Pchl3084_0041		luciferase family oxidoreductase, group 1	534.642	428.734	172.622	502.301	-1.24703	0.0219984	-3.09719	0.00433912	-1.06439	0.464318
Pchl3084_0049	prlC	oligopeptidase A	184.022	799.593	423.761	409.414	4.34509	3.90573e-08	2.30277	0.00866702	2.22481	0.000556578
Pchl3084_0050		TIGR02443 family protein	144.018	492.305	286.868	284.405	3.41836	6.68773e-07	1.99189	0.0156219	1.97479	0.00241744
Pchl3084_0051		tyrosine specific phosphatase family protein	8.41993	22.4731	14.8242	9.92945	2.66903	0.001145	1.76061	0.0606946	1.17928	0.00354878
Pchl3084_0055		radical SAM domain protein	18.7064	36.6296	62.0173	21.7568	1.95813	0.000305975	3.3153	0.0157801	1.16307	0.239482
Pchl3084_0059	ctaC	cytochrome c oxidase, subunit II	97.1933	174.164	233.175	110.33	1.79194	8.24095e-05	2.39908	0.0223356	1.13516	0.120368
Pchl3084_0060	ctaD	cytochrome c oxidase, subunit I	47.4765	76.3484	105.634	49.8873	1.60813	0.000142898	2.22499	0.0377573	1.05078	0.264839
Pchl3084_0061	ctaG	putative cytochrome c oxidase assembly protein	34.0588	58.5765	94.2008	35.8962	1.71986	0.000158103	2.76583	0.0082348	1.05395	0.220064
Pchl3084_0062	ctaE	cytochrome c oxidase, subunit III	39.1461	73.0131	111.123	43.6062	1.86514	0.000830215	2.83868	0.00845721	1.11393	0.00276979
Pchl3084_0063		hypothetical protein	18.0671	29.3375	56.9973	18.1656	1.62381	0.00832417	3.15476	0.0368107	1.00545	0.93252
Pchl3084_0064		hypothetical protein	17.1651	31.6672	39.8762	16.945	1.84486	0.00411512	2.3231	0.0169453	-1.01299	0.702311
Pchl3084_0065		putative cytochrome oxidase assembly protein	14.0906	26.5418	38.5652	13.7853	1.88366	0.000306657	2.73695	0.0224299	-1.02214	0.752095
Pchl3084_0090		hypothetical protein	20.4003	51.6929	89.6295	22.479	2.53392	1.14417e-06	4.39353	0.0257429	1.10189	0.430175
Pchl3084_0091		putative membrane protein, PF07043 family	88.0844	176.095	262.998	87.5662	1.99916	1.92003e-05	2.98575	0.0230072	-1.00592	0.520085
Pchl3084_0092		inhibitor of vertebrate lysozyme family protein	77.1496	144.001	225.978	71.9414	1.86652	0.000123352	2.92908	0.0123783	-1.0724	0.00274156
Pchl3084_0111		succinate CoA transferase	287.159	210.267	139.643	290.72	-1.36568	0.00219245	-2.05638	1.06912e-06	1.0124	0.757568
Pchl3084_0128		PepSY-associated TM helix domain protein	1.76372	4.94739	3.03471	2.10614	2.80508	0.000670813	1.72063	0.0184345	1.19414	0.384108
Pchl3084_0130		sigma factor regulatory protein, FecR/PupR family	8.94271	27.7391	33.7009	13.7869	3.10187	0.000137156	3.76854	0.0188945	1.54169	0.0254136
Pchl3084_0131		RNA polymerase sigma-70 factor, ECF family	10.7554	46.5	71.4412	24.0035	4.32342	2.1016e-06	6.64238	0.0182755	2.23177	0.0265613
Pchl3084_0132	pctA	chemotactic transducer PctA	157.637	146.046	67.8261	167.604	-1.07937	0.0815854	-2.32413	0.000410481	1.06323	0.174464
Pchl3084_0136		hypothetical protein	5.50609	11.2053	5.72245	6.84696	2.03506	5.25516e-05	1.03929	0.880199	1.24352	0.145887
Pchl3084_0148		ABC transporter, ATP-binding protein	3.80467	7.59972	4.25678	4.08639	1.99747	0.00174003	1.11883	0.0402462	1.07405	0.0232892
Pchl3084_0151		transporter, major facilitator family	4.30769	53.4391	61.1223	3.91541	12.4055	9.20528e-07	14.1891	0.0160993	-1.10019	0.256927
Pchl3084_0152		auxiliary transport protein, MFP family	9.16264	129.362	125.005	9.43944	14.1184	2.72554e-05	13.6429	0.00510652	1.03021	0.798189
Pchl3084_0154		efflux transporter, outer membrane factor lipoprotein, NodT family	22.7858	138.194	144.896	21.3584	6.0649	8.51537e-06	6.35902	0.0125182	-1.06683	0.280331
Pchl3084_0166	cysC	adenylyl-sulfate kinase	44.6814	61.5756	91.9761	39.6928	1.3781	0.0238328	2.05849	0.0261493	-1.12568	0.00786276
Pchl3084_0167		beta-hydroxylase, aspartyl/asparaginyl family	22.2836	35.8513	44.6609	22.9871	1.60886	3.54798e-07	2.0042	0.0571982	1.03157	0.431295
Pchl3084_0168		HflC/HflK family protein	34.4053	51.6848	84.8526	38.2967	1.50223	0.00546258	2.46627	0.0371458	1.11311	0.34768
Pchl3084_0169		hypothetical protein	17.0097	28.1078	38.3979	17.4963	1.65245	2.62382e-06	2.25741	0.0284339	1.02861	0.578747
Pchl3084_0170		NfeD family protein	16.5746	24.9362	35.5085	15.7911	1.50449	0.0119741	2.14235	0.0357007	-1.04961	0.56487
Pchl3084_0171		putative YbaK/prolyl-tRNA synthetases associated domain protein	24.7189	36.3434	59.4315	30.0454	1.47027	0.000459909	2.40429	0.018049	1.21548	0.00332935
Pchl3084_0183	pgaB	biofilm PGA synthesis lipoprotein PgaB	3.05883	7.17613	3.38422	3.40616	2.34604	0.00261739	1.10638	0.162124	1.11355	0.585191
Pchl3084_0195		RNA polymerase sigma factor, sigma-70 family	3.3155	9.01813	3.40674	1.22156	2.71999	0.00691843	1.02752	0.828392	-2.71415	0.0170148
Pchl3084_0201	gabD	succinate-semialdehyde dehydrogenase	643.42	509.471	274.348	575.11	-1.26292	0.00350823	-2.34527	1.02922e-05	-1.11878	0.082447
Pchl3084_0202	gabT	4-aminobutyrate transaminase	696.123	547.558	280.123	617.358	-1.27132	0.0117465	-2.48506	0.00177824	-1.12758	0.130018
Pchl3084_0219	atsR	sulfate ester ABC transporter, periplasmic sulfate ester-binding protein AtsR	3.44381	6.98394	4.2284	4.34465	2.02797	0.0474971	1.22783	0.00408874	1.26158	0.364781
Pchl3084_0222		sulfatase domain protein	1.708	5.20812	1.99081	1.85134	3.04925	0.00411996	1.16558	0.0250822	1.08392	0.00609299
Pchl3084_0224	sftP	TonB-dependent outermembrane receptor SftP	4.30612	9.20076	5.2894	4.12814	2.13667	0.00413314	1.22834	0.0100337	-1.04311	0.439695
Pchl3084_0227		hypothetical protein	7.43204	15.5778	9.04143	6.46347	2.09603	0.00399459	1.21655	0.206312	-1.14985	0.000113089
Pchl3084_0245		amino acid ABC transporter, ATP-binding protein	20.4195	19.3161	10.034	20.1275	-1.05712	0.274389	-2.03504	0.000532082	-1.0145	0.738984
Pchl3084_0246		putative amino acid ABC transporter, periplasmic amino acid-binding protein	53.1848	43.0418	21.578	56.8997	-1.23565	0.016643	-2.46477	0.00126212	1.06985	0.476025
Pchl3084_0255		monooxygenase, NtaA/SnaA/SoxA family	3.34462	7.47174	4.04853	3.48202	2.23396	0.000657314	1.21046	0.0919339	1.04108	0.776381
Pchl3084_0256		acyl-CoA dehydrogenase domain protein	4.01935	8.12482	3.22818	3.62769	2.02142	0.00302422	-1.24509	0.105592	-1.10797	0.540883
Pchl3084_0282	gshA	glutamate--cysteine ligase	225.244	161.666	78.7332	202.421	-1.39327	0.00572518	-2.86085	0.00170032	-1.11275	0.161516
Pchl3084_0295		hypothetical protein	30.0766	25.9029	14.5888	27.5911	-1.16113	0.0208222	-2.06162	0.00527281	-1.09008	0.204863
Pchl3084_0299		3-hydroxyacyl-CoA dehydrogenase family protein	48.6317	145.728	105.256	88.0126	2.99656	3.80233e-05	2.16436	0.0144535	1.80978	0.00691513
Pchl3084_0303	fdhD	formate dehydrogenase accessory protein FdhD	12.0778	27.3558	20.7027	17.9537	2.26497	0.000129624	1.71412	0.0212889	1.48651	0.0116838
Pchl3084_0320		TonB-dependent outermembrane receptor	4.64769	12.1557	13.8507	6.1205	2.61543	0.00107635	2.98012	0.0290169	1.31689	0.000125776
Pchl3084_0323	oprQ	outer membrane porin OprE3	399.555	294.094	169.857	364.109	-1.3586	0.000989061	-2.35231	6.45377e-07	-1.09735	0.1305
Pchl3084_0326	ctaD	cytochrome c oxidase, subunit I	24.2167	26.4246	50.3408	24.9578	1.09117	0.134783	2.07877	0.00388617	1.0306	0.749228
Pchl3084_0327		putative cytochrome c oxidase, subunit III	17.2528	19.4476	36.5033	16.3345	1.12722	0.0819229	2.1158	1.55738e-05	-1.05621	0.743028
Pchl3084_0336		MltA-interacting MipA family protein	19.5955	17.7575	9.42055	18.3527	-1.10351	0.209999	-2.08008	0.00183892	-1.06772	0.319292
Pchl3084_0344		amino acid ABC transporter, periplasmic amino acid-binding protein	197.425	177.285	98.3769	183.16	-1.1136	0.0864187	-2.00683	0.000199269	-1.07788	0.391774
Pchl3084_0377		acyl-CoA dehydrogenase family protein	2.63604	5.36493	2.37318	2.3366	2.03522	0.00370645	-1.11077	0.673434	-1.12815	0.0783592
Pchl3084_0378		CoA-transferase, family III	1.51926	4.37007	1.35123	1.59128	2.87644	4.00206e-05	-1.12436	0.565067	1.0474	0.656095
Pchl3084_0379		enoyl-CoA hydratase/isomerase family protein	1.59364	5.12695	1.63695	2.15454	3.21714	2.40459e-05	1.02718	0.889237	1.35197	0.0907182
Pchl3084_0435		hypothetical protein	85.3581	77.9748	40.6852	91.1853	-1.09469	0.0378369	-2.09801	0.00308258	1.06827	0.28246
Pchl3084_0436	hslU	ATP-dependent protease HslVU, ATPase subunit	1376.76	962.557	280.781	1351.13	-1.43032	0.00496941	-4.90333	0.00374148	-1.01897	0.802672
Pchl3084_0437	hslV	ATP-dependent protease HslVU, peptidase subunit	1158.55	791.219	288.071	1149.28	-1.46426	0.0057655	-4.02176	0.00417212	-1.00806	0.922765
Pchl3084_0443	tme	NADP-dependent malic enzyme	742.252	611.443	349.354	724.805	-1.21393	0.00436786	-2.12464	0.00011865	-1.02407	0.47642
Pchl3084_0455	hemE	uroporphyrinogen decarboxylase	139.408	356.137	311.851	279.12	2.55464	8.59935e-05	2.23696	0.0138868	2.00218	1.19098e-08
Pchl3084_0482		putative thioredoxin	191.287	155.761	57.7341	199.226	-1.22808	0.0208067	-3.31324	0.00326886	1.04151	0.67423
Pchl3084_0492	putA	proline dehydrogenase/delta-1-pyrroline-5-carboxylate dehydrogenase	561.111	456.66	270.463	503.97	-1.22873	0.00855324	-2.07463	0.000233949	-1.11338	0.127279
Pchl3084_0497	aceF	pyruvate dehydrogenase complex dihydrolipoamide acetyltransferase, long form	1707.33	1500.08	852.997	1713.38	-1.13816	0.0806847	-2.00157	0.000485246	1.00354	0.965207
Pchl3084_0498	aceE	pyruvate dehydrogenase (acetyl-transferring), homodimeric type	1315.04	1207.56	586.905	1379.5	-1.08901	0.142569	-2.24064	0.00193853	1.04902	0.529348
Pchl3084_0526	thiC	thiamine biosynthesis protein ThiC	258.897	249.689	118.303	237.599	-1.03688	0.201927	-2.18843	0.00162442	-1.08964	0.0294525
Pchl3084_0578		hypothetical protein	185.372	377.805	241.625	269.068	2.03809	0.00152897	1.30346	0.0803198	1.4515	0.0231037
Pchl3084_0579		hypothetical protein	135.248	499.599	360.084	298.825	3.69395	1.13414e-05	2.6624	0.00706087	2.20946	0.000158741
Pchl3084_0591		serine 3-dehydrogenase	141.398	110.68	66.7655	136.187	-1.27755	0.0162443	-2.11783	4.68735e-05	-1.03826	0.555801
Pchl3084_0594	ureJ	urease accessory protein UreJ	15.6509	11.3104	7.44162	12.5975	-1.38376	0.02042	-2.10315	0.0237489	-1.24237	0.000546045
Pchl3084_0599		hypothetical protein	37.8754	428.337	381.868	152.77	11.3091	7.22277e-07	10.0822	0.0139429	4.0335	0.000388184
Pchl3084_0603	sugE	quaternary ammonium compound-resistance protein SugE	5.72623	11.4938	5.97844	9.12771	2.00722	0.000697243	1.04404	0.811317	1.59402	0.165889
Pchl3084_0610	cbpA	curved DNA-binding protein	680.934	460.765	224.706	633.867	-1.47783	0.00267923	-3.03033	0.00200548	-1.07425	0.431664
Pchl3084_0611		putative chaperone modulatory protein CbpM	527.504	361.874	197.339	491.217	-1.4577	0.00782377	-2.67309	0.00291375	-1.07387	0.432326
Pchl3084_0716		ABC transporter, permease protein	1.91695	6.44641	2.96867	1.70073	3.36284	0.000990011	1.54864	0.0653692	-1.12714	0.550355
Pchl3084_0727	rrf	5S ribosomal RNA	2.09029	5.37014	4.70831	2.46083	2.56909	0.0663083	2.25247	0.341473	1.17727	0.238856
Pchl3084_0740	mmsA	methylmalonate-semialdehyde dehydrogenase (acylating)	35.6894	84.9602	94.0845	34.194	2.38054	4.87514e-05	2.6362	0.0240132	-1.04373	0.519569
Pchl3084_0741	mmsB	3-hydroxyisobutyrate dehydrogenase	38.05	82.4367	123.894	35.9257	2.16654	6.69979e-05	3.25608	0.0252984	-1.05913	0.3105
Pchl3084_0742		hypothetical protein	26.5773	52.2505	64.9604	28.3256	1.96598	0.00105548	2.44421	0.0182088	1.06578	1.12954e-06
Pchl3084_0747	antC	anthranilate dioxygenase reductase	53.1071	13.9347	10.0245	29.536	-3.81114	2.29142e-05	-5.29775	0.00016323	-1.79805	0.000799667
Pchl3084_0748	antB	anthranilate 1,2-dioxygenase, small subunit	60.589	15.6357	8.38131	38.6977	-3.87505	1.04421e-06	-7.22906	0.00115146	-1.5657	0.00166815
Pchl3084_0749	antA	anthranilate 1,2-dioxygenase, large subunit	49.4044	12.3359	8.09247	30.8144	-4.00493	2.31998e-06	-6.10499	6.94612e-05	-1.60329	0.0067935
Pchl3084_0762		transporter, gluconate:H+ symporter family	5.95173	7.31068	2.63532	5.18396	-0.814114	0.222462	-2.25844	0.0443851	-1.1481	0.56521
Pchl3084_0773		phosphoglycerate mutase family protein	2.63134	6.42307	3.65054	2.27157	2.44098	0.00170426	1.38733	0.0319758	-1.15838	0.398755
Pchl3084_0774		hypothetical protein	1.51557	5.82557	1.63356	1.73115	3.84382	0.000602091	1.07785	0.619006	1.14225	0.461227
Pchl3084_0801		hypothetical protein	31.4079	42.9263	65.1323	25.7201	1.36674	0.0274402	2.07376	0.000554858	-1.22114	0.217047
Pchl3084_0802		FAD binding domain/FAD linked oxidase domain/4Fe-4S binding domain protein	98.5895	60.049	34.4327	83.2734	-1.64182	0.00211093	-2.86325	0.00244718	-1.18393	0.136862
Pchl3084_0803		PF02589 family protein	76.4399	51.2682	26.6454	66.883	-1.49098	0.00203645	-2.86878	0.00215947	-1.14289	0.0332194
Pchl3084_0804		iron-sulfur cluster-binding protein	87.3632	50.0916	27.428	73.811	-1.74407	0.00146618	-3.18518	0.00231157	-1.18361	0.200259
Pchl3084_0805		cysteine-rich domain protein	105.688	65.2667	39.7793	94.3403	-1.61933	0.000345064	-2.65686	0.000241844	-1.12029	0.00858374
Pchl3084_0806	glcA	glycolate permease GlcA	60.5971	46.9739	18.4379	54.8249	-1.29001	0.0140086	-3.28654	0.00270896	-1.10528	0.291274
Pchl3084_0814	recN	DNA repair protein RecN	48.1092	111.473	182.772	63.7501	2.31708	7.23709e-07	3.7991	0.00922095	1.32511	0.0199731
Pchl3084_0815	grpE	co-chaperone GrpE	2659.39	1763.72	699.183	2678.03	-1.50783	0.0019942	-3.80356	0.00261253	1.00701	0.924122
Pchl3084_0816	dnaK	chaperone protein DnaK	7866.1	4983.8	2244.73	7586.57	-1.57833	0.000827136	-3.50426	0.00110987	-1.03684	0.610719
Pchl3084_0817	dnaJ	chaperone protein DnaJ	925.384	625.314	342.795	867.22	-1.47987	0.00139837	-2.69953	0.000873002	-1.06707	0.451395
Pchl3084_0818	dapB	dihydrodipicolinate reductase	616.105	438.346	276.217	618.674	-1.40552	0.00296089	-2.23051	0.000190028	1.00417	0.941292
Pchl3084_0840		hypothetical protein	191.75	154.888	77.1714	188.319	-1.23799	0.0446568	-2.48473	0.0135447	-1.01822	0.822414
Pchl3084_0855		TonB-dependent outermembrane receptor	8.4456	20.7562	19.2555	9.11904	2.45764	3.12348e-05	2.27994	0.01581	1.07974	0.166715
Pchl3084_0856		oxidoreductase, 2OG-Fe(II) oxygenase family	53.7344	112.227	171.58	78.1066	2.08854	0.000147783	3.19311	0.0112574	1.45357	0.0190677
Pchl3084_0857		Sel1 domain protein	29.4557	56.6579	99.8051	37.9614	1.9235	2.42281e-06	3.38831	0.0138455	1.28876	0.00507123
Pchl3084_0858		transcriptional regulator, CopG family	42.0076	61.3861	85.2588	51.8072	1.46131	0.000774148	2.0296	0.0155672	1.23328	0.185784
Pchl3084_0861	opuCA	glycine betaine/carnitine/choline ABC transporter, ATP-binding protein	125.147	99.2564	47.9857	117.914	-1.26084	0.0148057	-2.608	0.00115748	-1.06134	0.0920642
Pchl3084_0862	opuCB	glycine betaine/carnitine/choline ABC transporter, permease protein	98.0226	73.4245	31.2096	91.6887	-1.33501	0.00159851	-3.14078	5.51928e-06	-1.06908	0.0226231
Pchl3084_0863	opuCC	glycine betaine/carnitine/choline ABC transporter, periplasmic glycine betaine/carnitine/choline-binding protein	117.641	84.3647	31.619	110.759	-1.39444	0.000342807	-3.72059	0.000636575	-1.06214	0.0112415
Pchl3084_0864	opuCB2	glycine betaine/carnitine/choline ABC transporter, permease protein	253.646	186.628	92.9614	238.494	-1.3591	0.00185495	-2.72851	4.88249e-05	-1.06353	0.414802
Pchl3084_0882		hypothetical protein	95.6084	276.797	430.963	111.883	2.89511	1.92663e-06	4.50759	0.00780043	1.17023	0.0672601
Pchl3084_0883		putative phosphatidylcholine-hydrolyzing phospholipase C	86.259	381.574	648.819	146.567	4.42358	3.48842e-08	7.52175	0.00536299	1.69915	0.00283038
Pchl3084_0886	garP	putative galactarate transporter GarP	1.70692	5.38591	1.78584	2.47277	3.15534	0.00250238	1.04624	0.656645	1.44868	0.0105875
Pchl3084_0902	tldD	TldD protein	534.425	382.66	205.592	525.76	-1.39661	0.00109288	-2.59944	0.000370903	-1.01648	0.705683
Pchl3084_0904	pmbA	PmbA protein	332.645	237.873	142.528	310.352	-1.39842	0.00260662	-2.33389	0.000761889	-1.07183	0.291491
Pchl3084_0905	fagA	FagA protein	25.5877	189.126	262.26	60.5984	7.3913	6.84009e-10	10.2495	0.00538783	2.36827	0.00067697
Pchl3084_0906	fumC	fumarate hydratase, class II	114.858	359.507	270.651	129.701	3.13001	2.03735e-05	2.35639	0.0158883	1.12923	0.169364
Pchl3084_0907		hypothetical protein	111.045	338.1	207.53	105.975	3.04472	3.79792e-07	1.86889	0.00543955	-1.04784	0.171695
Pchl3084_0908	sodA1	superoxide dismutase, Mn	101.537	275.36	185.793	100.206	2.71191	1.17197e-05	1.8298	0.0140584	-1.01328	0.00653458
Pchl3084_0909		metal cation transporter, zinc(II)-iron(II) permease (ZIP) family	59.2025	146.141	104.592	57.8744	2.46849	4.89962e-05	1.76669	0.0101873	-1.02295	0.784136
Pchl3084_0932	cysD	sulfate adenylyltransferase, small subunit	331.518	243.025	119.903	305.455	-1.36413	0.00492305	-2.76488	0.00275304	-1.08532	0.257454
Pchl3084_0933	cysN	putative sulfate adenylyltransferase, large subunit/adenylylsulfate kinase	324.993	230.171	126.568	300.788	-1.41196	0.00164466	-2.56774	0.000543779	-1.08047	0.265414
Pchl3084_0942	trxB	thioredoxin-disulfide reductase	152.963	1440.25	1057.87	936.375	9.41569	1.08813e-05	6.91585	0.00905215	6.1216	0.000164739
Pchl3084_0954		LrgA family protein	153.835	63.5165	65.7511	119.213	-2.42196	0.000185158	-2.33965	0.000279275	-1.29042	0.144667
Pchl3084_0955		LrgB family membrane protein	113.383	50.4307	45.4698	93.8287	-2.2483	0.000846732	-2.49359	0.00420523	-1.2084	0.195863
Pchl3084_0963	hmgA	homogentisate 1,2-dioxygenase	272.996	216.224	133.897	239.203	-1.26256	0.00922586	-2.03884	9.29812e-06	-1.14127	0.226706
Pchl3084_0964	fahA	fumarylacetoacetase	351.348	271.02	152.926	303.484	-1.29639	0.00450988	-2.2975	2.516e-05	-1.15771	0.0782507
Pchl3084_0973	pdhC	pyruvate dehydrogenase complex, E2 component, dihydrolipoamide acetyltransferase	12.4249	22.889	26.4178	13.2281	1.84219	1.66287e-05	2.1262	0.0425541	1.06464	0.37664
Pchl3084_0974		YebG family protein	84.2255	185.746	263.961	97.717	2.20534	1.4664e-06	3.13398	0.00776882	1.16018	0.258518
Pchl3084_0980		hypothetical protein	1540.52	996.989	664.682	1624.76	-1.54518	0.0020763	-2.31768	0.00336375	1.05468	0.374553
Pchl3084_0982	fecR	sigma factor regulatory protein FecR	7.72232	26.7837	31.1198	14.1143	3.46834	7.27145e-05	4.02985	0.0152758	1.82773	0.0120998
Pchl3084_0983	fecI	RNA polymerase sigma factor FecI	8.47098	31.3268	39.2445	15.2667	3.69813	3.51063e-05	4.63282	0.00153179	1.80224	0.0331489
Pchl3084_0984		hypothetical protein	7.65005	22.468	32.4659	15.8863	2.93698	0.00279347	4.24387	0.0191203	2.07663	0.0117999
Pchl3084_0985		PepSY-associated TM helix domain protein	7.79803	15.9068	20.6456	11.0867	2.03985	0.000582378	2.64754	0.0296609	1.42173	0.0253498
Pchl3084_0993	fusBCD	fusaric acid resistance protein FusBCD	2.17309	5.21226	2.59386	2.1385	2.39855	0.000709585	1.19363	0.266449	-1.01617	0.924916
Pchl3084_1003		hypothetical protein	14.6049	12.1269	6.35179	12.6353	-1.20434	0.00134212	-2.29933	0.0051569	-1.15588	0.520594
Pchl3084_1017	algD	GDP-mannose 6-dehydrogenase AlgD	5.25814	12.7558	10.4311	6.99238	2.42592	0.000346024	1.9838	0.0130008	1.32982	0.0255476
Pchl3084_1018		PF03883 family protein	44.7499	242.547	170.81	140.052	5.42006	0.000103266	3.81699	0.00820167	3.12966	0.00255219
Pchl3084_1125		OmpA family lipoprotein	268.51	502.66	620.312	300.782	1.87204	0.000175499	2.3102	0.0123394	1.12019	0.0518581
Pchl3084_1126		hypothetical protein	291.895	507.61	612.077	295.072	1.73902	1.1228e-05	2.09691	0.0238165	1.01089	0.0354885
Pchl3084_1182		S-(hydroxymethyl)glutathione dehydrogenase/class III alcohol dehydrogenase	204.788	103.24	61.0251	168.454	-1.98361	1.73911e-06	-3.3558	0.000764455	-1.21569	0.0104421
Pchl3084_1183	fghA	S-formylglutathione hydrolase	152.204	80.3761	57.1787	124.969	-1.89365	0.000307143	-2.66191	3.07406e-05	-1.21794	0.00294136
Pchl3084_1190	rsmZ	RsmZ RNA	108.222	70.1247	182.234	52.6667	-1.54328	0.00606349	1.68389	0.0448312	-2.05485	0.00392737
Pchl3084_1194	hol	pyocin R2, holin	74.1548	226.48	643.383	128.47	3.05415	1.79254e-06	8.67621	0.00339873	1.73246	0.0131088
Pchl3084_1195		N-acetylmuramoyl-L-alanine amidase domain protein	164.674	458.701	902.444	303.032	2.78551	1.26071e-07	5.48018	0.00152539	1.84019	0.00114098
Pchl3084_1196	llpA	putidacin L1	160.131	484.546	907.202	294.643	3.02593	2.55724e-07	5.66536	9.61258e-05	1.84001	0.00686899
Pchl3084_1197		hypothetical protein	191.173	531.818	1033.11	316.939	2.78187	1.30597e-07	5.40407	0.00658046	1.65787	0.000426433
Pchl3084_1198		phage baseplate assembly protein V	178.39	495.04	984.483	301.86	2.77504	2.47246e-07	5.5187	0.00758163	1.69213	0.00312369
Pchl3084_1199		hypothetical protein	179.496	493.823	1006.24	307.622	2.75116	8.76463e-07	5.60592	0.00318409	1.71381	0.00256339
Pchl3084_1200		baseplate J family protein	207.194	520.52	1088.76	344.728	2.51223	1.38159e-08	5.25479	0.0047129	1.66379	0.00669399
Pchl3084_1201		phage tail protein I	166.998	466.668	948.581	304.719	2.79445	1.47401e-07	5.68018	0.00261377	1.82468	1.58915e-05
Pchl3084_1202		phage tail collar domain protein	185.713	502.747	992.99	346.233	2.70711	8.31702e-07	5.34689	0.000265328	1.86434	0.00199621
Pchl3084_1203		putative phage tail protein	161.835	467.237	840.277	290.379	2.88712	2.65485e-06	5.19219	0.000341844	1.79429	0.00386587
Pchl3084_1204		hypothetical protein	248.186	733.845	1203.3	405.178	2.95684	2.64643e-05	4.84838	5.79385e-05	1.63256	0.00176939
Pchl3084_1205		putative phage tail sheath protein	230.683	656.648	1092.36	420.486	2.84654	1.33105e-05	4.73533	0.000813821	1.82278	0.00107351
Pchl3084_1206		putative phage tail tube protein	215.772	614.837	1023.35	381.818	2.84948	8.55094e-06	4.74275	0.0026226	1.76954	0.00431566
Pchl3084_1207		hypothetical protein	89.8819	290.65	465.543	174.701	3.23369	5.41155e-05	5.17949	0.000139782	1.94367	0.000180158
Pchl3084_1208		hypothetical protein	155.504	483.349	883.847	280.621	3.10827	1.77911e-06	5.68377	4.07107e-05	1.80459	0.00132491
Pchl3084_1209		phage tail tape measure protein, TP901 family	91.6544	266.514	518.854	164.921	2.90782	6.3344e-06	5.66098	0.000773011	1.79938	1.96594e-05
Pchl3084_1210		phage protein, P2 GpU family	147.157	409.556	825.376	267.482	2.78312	0.000156452	5.6088	0.000757847	1.81766	0.000840283
Pchl3084_1211		putative tail protein X	163.462	452.934	894.687	281.042	2.77088	0.000103381	5.47337	0.000232872	1.71931	0.00265626
Pchl3084_1212		phage protein, late control D family	87.8579	254.66	479.94	154.565	2.89855	9.74112e-06	5.46268	0.00017474	1.75925	0.00015686
Pchl3084_1213		hypothetical protein	108.831	330.115	644.405	192.124	3.03327	8.06111e-06	5.92113	0.00187818	1.76534	0.000427692
Pchl3084_1214		hypothetical protein	244.557	782.517	1552.97	421.834	3.19973	1.86741e-07	6.35014	0.00196896	1.72489	0.000274703
Pchl3084_1215		putative tail sheath protein	273.36	865.927	1575.7	491.759	3.16772	7.86951e-07	5.76422	0.00488541	1.79895	0.0010112
Pchl3084_1216		hypothetical protein	219.79	755.862	1162.38	423.033	3.43902	3.82649e-06	5.28858	0.000760973	1.92472	0.000519098
Pchl3084_1217		hypothetical protein	227.173	754.694	1232.13	449.502	3.32211	0.000110014	5.42376	0.00189563	1.97868	0.00141797
Pchl3084_1218		putative phage tail protein	97.9398	352.009	565.466	186.586	3.59413	0.000189675	5.7736	4.05456e-05	1.90511	0.000428678
Pchl3084_1219		DNA circularization, N-terminal domain protein	119.78	383.837	723.733	213.952	3.20451	8.09612e-05	6.04217	0.0021033	1.78621	4.82543e-05
Pchl3084_1220		putative bacteriophage Mu P protein	90.5616	286.415	571.43	161.761	3.16265	2.88969e-05	6.30985	0.00144685	1.7862	0.00253199
Pchl3084_1221		bacteriophage Mu Gp45 protein	41.3679	149.443	276.571	79.3387	3.61254	2.32276e-05	6.68565	0.000625666	1.91788	0.00450399
Pchl3084_1222		phage protein, GP46 family	67.7372	235.574	431.055	127.692	3.47776	0.000279406	6.36364	0.000205941	1.88511	1.46172e-05
Pchl3084_1223		baseplate J family protein	70.3362	226.812	426.784	123.372	3.22468	8.98979e-05	6.06777	0.000437916	1.75403	0.00115224
Pchl3084_1224		hypothetical protein	77.1441	243.233	466.142	127.008	3.15297	8.85095e-06	6.04248	0.00028407	1.64638	0.00214551
Pchl3084_1225		hypothetical protein	69.9616	231.284	465.364	129.987	3.30587	5.4827e-05	6.65171	7.04838e-05	1.85797	0.000110182
Pchl3084_1226		hypothetical protein	87.9997	268.703	534.902	152.074	3.05346	2.20306e-05	6.07846	0.000342264	1.72812	2.11151e-06
Pchl3084_1227		putative phage tail protein	46.5479	150.605	317.435	85.5753	3.23548	6.11535e-05	6.81954	0.00217066	1.83844	0.000454639
Pchl3084_1228		putative phage tail protein	42.2492	140.537	296.263	82.174	3.32638	1.37343e-05	7.01227	0.00323109	1.94499	0.00624409
Pchl3084_1229		putative phage tail protein	50.7404	165.496	352.944	99.0552	3.26162	1.98641e-05	6.95587	0.000540971	1.95219	0.000917942
Pchl3084_1230		putative phage tail protein	55.0958	178.093	391.614	98.659	3.23241	2.89178e-05	7.10787	0.000636295	1.79068	0.00410078
Pchl3084_1231		putative pyocin R, lytic enzyme	43.0816	145.092	310.763	84.9381	3.36783	2.70297e-05	7.21336	3.91515e-06	1.97156	1.67747e-05
Pchl3084_1232		hypothetical protein	45.9912	151.3	343.02	83.5328	3.28976	8.51076e-06	7.4584	3.52524e-05	1.81628	0.00102939
Pchl3084_1233	cinA	competence/damage-inducible protein CinA	142.372	221.24	367.132	160.103	1.55396	1.62196e-08	2.57868	0.00165144	1.12455	0.000171985
Pchl3084_1235	recX	regulatory protein RecX	190.893	340.949	481.433	210.695	1.78608	5.47555e-06	2.52201	0.00399208	1.10374	0.0324901
Pchl3084_1236		TIGR00730 family protein	125.198	195.717	275.842	161.197	1.56327	1.47974e-05	2.20325	3.6653e-05	1.28754	0.0059173
Pchl3084_1237		hypothetical protein	106.701	127.1	226.015	109.357	1.19118	0.0213021	2.11821	0.00671463	1.02489	0.783347
Pchl3084_1238		DTW domain protein	43.775	74.4619	152.871	51.2184	1.70102	2.29882e-06	3.4922	0.000610234	1.17004	0.0868477
Pchl3084_1245		S4 domain protein	39.7237	67.2984	91.3614	45.769	1.69416	1.31043e-05	2.29992	0.00400217	1.15218	0.0149054
Pchl3084_1246		acetyltransferase, GNAT family	17.9557	40.8325	69.7381	20.324	2.27407	8.29807e-05	3.8839	0.003267	1.1319	0.407072
Pchl3084_1247	rimO	ribosomal protein S12 methylthiotransferase RimO	38.8879	43.6929	79.8898	35.6331	1.12356	0.0067061	2.05436	0.000637517	-1.09134	0.037213
Pchl3084_1253	dinB	DNA polymerase IV	29.503	46.3594	77.6893	32.4947	1.57135	0.000315801	2.63327	0.00326861	1.1014	0.207551
Pchl3084_1269		glutathione S-transferase	252.654	171.526	65.4547	238.39	-1.47298	0.00310043	-3.85998	0.0021798	-1.05983	0.415574
Pchl3084_1295		xylose isomerase-like TIM barrel domain protein, PF05114 family	3.29566	7.47118	5.4576	3.5529	2.26697	0.00774316	1.65599	0.000586455	1.07805	0.701533
Pchl3084_1296		hypothetical protein	8.25381	16.763	10.1356	13.2261	2.03094	0.00706178	1.22799	0.233459	1.60243	0.206317
Pchl3084_1302	braC	branched-chain amino acid ABC transporter, periplasmic branched-chain amino acid-binding protein BraC	114.11	228.636	111.926	143.299	2.00365	0.000136513	-1.01951	0.676121	1.2558	0.0348654
Pchl3084_1311	phrS	PhrS RNA	615.382	90.003	176.271	106.451	-6.83735	6.67323e-06	-3.4911	0.00511018	-5.78088	0.00151853
Pchl3084_1316	catI	3-oxoadipate:succinyl-CoA transferase, A subunit	42.527	27.3585	15.2526	28.3731	-1.55444	0.00138754	-2.78818	0.000507174	-1.49884	0.0202189
Pchl3084_1317	catJ	3-oxoadipate:succinyl-CoA transferase, B subunit	52.5803	31.7841	18.7783	30.9527	-1.6543	0.000351327	-2.80006	2.11288e-06	-1.69873	0.000124843
Pchl3084_1318	pcaF	beta-ketoadipyl CoA thiolase	56.2923	33.4609	20.854	33.0632	-1.68233	0.000971385	-2.69935	0.000980355	-1.70257	0.00261428
Pchl3084_1319	pcaH	protocatechuate 3,4-dioxygenase, beta subunit	49.6948	33.7064	22.305	30.4201	-1.47434	0.00021209	-2.22797	0.000464802	-1.63362	0.00060372
Pchl3084_1320	pcaG	protocatechuate 3,4-dioxygenase, alpha subunit	40.0408	24.5282	19.864	25.5567	-1.63244	0.001343	-2.01575	0.000993754	-1.56674	0.0118037
Pchl3084_1323	pcaD	3-oxoadipate enol-lactonase	99.7996	67.1766	48.6197	71.2851	-1.48563	0.000139772	-2.05266	0.00228864	-1.40001	0.0176448
Pchl3084_1324	pcaC	4-carboxymuconolactone decarboxylase	74.9011	45.4257	28.305	52.9906	-1.64887	0.000146796	-2.64622	0.00546025	-1.41348	0.00525781
Pchl3084_1330		integral membrane protein, PF00892 family	15.579	33.2176	36.6066	23.1784	2.1322	0.00182954	2.34973	0.023398	1.48779	0.0122818
Pchl3084_1341		transporter, major facilitator family	1.89022	4.74735	1.60434	1.79218	2.51154	0.0346875	-1.17819	0.209428	-1.0547	0.483497
Pchl3084_1356		RNA polymerase sigma-70 factor, ECF family	9.2043	19.8518	17.5848	11.4602	2.1568	0.0019302	1.9105	0.00412511	1.24509	0.346753
Pchl3084_1362	adhB	alcohol dehydrogenase II	1484.08	1124.27	612.364	1592.19	-1.32004	0.000710683	-2.42352	0.000131394	1.07284	0.0599892
Pchl3084_1363	fosA	glutathione transferase FosA	341.999	262.294	145.646	369.228	-1.30388	0.00135597	-2.34815	4.4777e-05	1.07962	0.0126473
Pchl3084_1376		2Fe-2S iron-sulfur cluster binding domain protein	2.12099	5.90117	4.9881	3.08279	2.78227	0.000532504	2.35178	0.17556	1.45346	0.452491
Pchl3084_1377		FAD dependent oxidoreductase	1.56879	5.15946	3.44914	1.69076	3.28882	0.000175948	2.1986	0.00103701	1.07775	0.126464
Pchl3084_1378		proline racemase family protein	1.72225	4.58619	2.67551	1.16608	2.66291	0.0149903	1.5535	0.0919025	-1.47696	0.000993281
Pchl3084_1380	yveA	aspartate:proton symporter YveA	2.11616	5.05379	2.2565	3.37636	2.38819	0.0119181	1.06632	0.755905	1.59551	0.353833
Pchl3084_1384		putative lipoprotein	198.19	333.746	683.792	203.045	1.68397	3.13672e-06	3.45019	0.0252874	1.0245	0.561665
Pchl3084_1385		NADP oxidoreductase, coenzyme F420-dependent	6.10612	45.4795	411.445	31.3359	7.44817	0.000142411	67.3824	0.00849945	5.13188	0.0013991
Pchl3084_1417	mucD	serine protease MucD	388.032	314.757	189.386	388.259	-1.2328	0.0102151	-2.0489	3.48552e-05	1.00059	0.991659
Pchl3084_1434	cupB4	pili assembly chaperone CupB4	1.17594	4.12764	1.82731	1.89923	3.51007	0.00354404	1.55391	0.17018	1.61507	0.169503
Pchl3084_1442		transporter, major facilitator family	2.2567	5.68413	2.01727	2.50678	2.51878	0.000163853	-1.11869	0.254865	1.11082	0.00614323
Pchl3084_1443	cynS	cyanase	9.16356	19.3973	11.2988	11.4269	2.11678	0.000464259	1.23301	0.193102	1.24699	0.335116
Pchl3084_1444		carbonate dehydratase	3.51053	9.81558	5.35234	5.64066	2.79604	0.000721731	1.52465	0.000436527	1.60678	0.0439019
Pchl3084_1447		DUF1705 domain/sulfatase domain protein	1.54926	3.87186	2.30018	2.02249	2.49917	0.035952	1.4847	0.066027	1.30546	0.00849004
Pchl3084_1448		SAM dependent methyltransferase	2.89501	6.59227	4.22295	2.14875	2.27712	0.0197939	1.4587	0.0357343	-1.3473	0.153288
Pchl3084_1466		transporter, major facilitator family	65.7105	40.5302	15.5985	50.3822	-1.62127	0.00167262	-4.21261	0.00409681	-1.30424	0.0694977
Pchl3084_1467		LamB/YcsF family protein	199.179	121.534	60.027	161.955	-1.63887	0.000983411	-3.31815	0.000297006	-1.22984	0.0940936
Pchl3084_1468		allophanate hydrolase subunit 1	217.919	122.708	66.9734	172.749	-1.77591	0.000120936	-3.25381	3.26875e-05	-1.26147	0.0137986
Pchl3084_1469		allophanate hydrolase subunit 2	117.874	71.7475	39.5843	94.979	-1.6429	0.000871373	-2.97779	4.96892e-05	-1.24105	0.00631459
Pchl3084_1484	oprO	outer membrane porin OprO	18.1155	14.4072	8.34189	17.6254	-1.25739	0.00318014	-2.17163	0.00388386	-1.0278	0.605448
Pchl3084_1485	mtr	tryptophan-specific transport protein	14.3632	9.92916	4.30603	12.8057	-1.44656	0.0104807	-3.33559	0.00219766	-1.12163	0.249911
Pchl3084_1486	iaaH	indoleacetamide hydrolase	88.7842	42.035	14.5377	68.9352	-2.11215	9.09917e-05	-6.10717	0.00155559	-1.28794	0.00383829
Pchl3084_1487	iaaM	tryptophan 2-monooxygenase	102.994	53.2952	17.6127	87.4479	-1.93252	0.000174831	-5.84771	0.000308404	-1.17778	0.0191031
Pchl3084_1488		aromatic ring hydroxylating dioxygenase, beta subunit	101.436	50.1862	15.4841	95.0575	-2.02118	0.000139438	-6.55097	9.65782e-05	-1.0671	0.123472
Pchl3084_1489		Rieske [2Fe-2S] domain/aromatic ring hydroxylating dioxygenase, alpha subunit domain protein	215.668	100.193	25.2862	184.845	-2.15253	2.19341e-05	-8.52908	0.000227034	-1.16675	0.000884765
Pchl3084_1490		oxidoreductase NAD-binding domain/2Fe-2S iron-sulfur cluster binding domain protein	352.588	161.672	42.7841	304.049	-2.18089	7.77421e-05	-8.2411	0.0012595	-1.15964	0.0346973
Pchl3084_1491		hypothetical protein	408.632	173.948	56.3344	347.364	-2.34916	5.19718e-06	-7.25368	0.000138056	-1.17638	0.00997711
Pchl3084_1492		transporter, major facilitator family	157.176	81.8148	34.8968	128.732	-1.92112	7.39774e-05	-4.50401	0.000601589	-1.22095	0.0115873
Pchl3084_1505		hypothetical protein	4.2212	12.6188	12.4548	6.51317	2.98939	0.00594253	2.95054	0.0326457	1.54297	1.51112e-05
Pchl3084_1511		hypothetical protein	116.699	193.271	272.042	126.653	1.65615	0.000320791	2.33114	0.0134147	1.08529	0.303785
Pchl3084_1524		type I secretion membrane fusion protein, HlyD family	6.34028	14.4235	18.7339	6.58945	2.2749	7.05581e-05	2.95474	0.0114176	1.0393	0.683942
Pchl3084_1525		type I secretion system ATPase	15.8142	39.5313	52.132	17.5968	2.49973	2.24302e-05	3.29653	0.0204304	1.11272	0.0796354
Pchl3084_1526		type I secretion outer membrane protein, TolC family	106.659	278.553	293.294	130.957	2.61162	1.83276e-06	2.74982	0.0234223	1.22781	0.00224068
Pchl3084_1527		putative type I secretion target	6.95231	13.2469	14.6588	7.5727	1.9054	0.000309799	2.10847	0.0223826	1.08923	0.0023437
Pchl3084_1528		HAMP domain/GGDEF domain/EAL domain protein	6.4228	12.012	15.3777	6.11585	1.87021	0.00357358	2.39423	0.00440916	-1.05019	0.254994
Pchl3084_1529		periplasmic protein	11.1978	25.9457	30.5126	14.5136	2.31704	0.00211763	2.72488	0.00577339	1.29611	0.0115458
Pchl3084_1539		Ser/Thr protein phosphatase family protein	3.4612	7.95244	5.3574	3.44493	2.2976	0.000150123	1.54785	0.0559455	-1.00472	0.712171
Pchl3084_1557		hypothetical protein	426.392	1170.83	1257.61	456.779	2.74589	0.000116918	2.94942	0.0153355	1.07127	0.758391
Pchl3084_1561		hypothetical protein	4.91754	14.9022	8.54325	6.21936	3.03042	4.985e-05	1.7373	0.0233944	1.26473	0.2991
Pchl3084_1590	fliC	flagellin FliC	3224.97	2802.64	1386.57	3991.8	-1.15069	0.0298125	-2.32586	7.65571e-05	1.23778	0.00752795
Pchl3084_1651	ttuD	putative glycerate dehydrogenase	2.33203	4.93234	2.40462	2.54789	2.11504	0.0176705	1.03113	0.808941	1.09256	0.45588
Pchl3084_1654	gcl	glyoxylate carboligase	2.61361	5.25923	3.88738	2.99126	2.01225	0.00359173	1.48736	0.0512949	1.14449	0.0876061
Pchl3084_1655		PF03928 family protein	2.08067	4.2501	1.82898	2.32703	2.04266	0.00157417	-1.13761	0.2795	1.1184	0.35545
Pchl3084_1669		fusaric acid resistance domain protein	3.31152	24.2922	13.9302	3.90729	7.33567	4.01775e-06	4.2066	0.0148389	1.17991	0.0231185
Pchl3084_1671		hypothetical protein	26.7995	28.3448	116.625	28.8535	1.05766	0.229075	4.35178	0.0149545	1.07664	0.280641
Pchl3084_1675		putative membrane protein, PF04341 family	13.0624	22.4438	27.2606	16.4096	1.7182	0.000524829	2.08694	0.0412768	1.25625	0.149704
Pchl3084_1681	sucA	2-oxoglutarate dehydrogenase, E1 component	1400.48	1169.74	628.057	1392.78	-1.19726	0.00642446	-2.22987	5.65262e-07	-1.00553	0.90459
Pchl3084_1682	sucB	dihydrolipoyllysine-residue succinyltransferase, E2 component of oxoglutarate dehydrogenase (succinyl-transferring) complex	1491	1263.03	625.459	1427.99	-1.18049	0.00784037	-2.38385	4.87992e-05	-1.04413	0.366082
Pchl3084_1683	lpdA	dihydrolipoyl dehydrogenase	1481.92	1270.3	688.296	1440.94	-1.1666	0.00413296	-2.15303	0.00131846	-1.02844	0.247574
Pchl3084_1684	sucC	succinate-CoA ligase, beta subunit	2592.91	1890.25	983.147	2577.31	-1.37173	0.000613379	-2.63736	0.000523951	-1.00605	0.831097
Pchl3084_1685	sucD	succinate-CoA ligase, alpha subunit	1762.22	1345.25	674.427	1739.88	-1.30995	0.000606961	-2.61291	0.000331397	-1.01284	0.360968
Pchl3084_1692	htpG	chaperone protein HtpG	2378.6	1628.06	536.89	2310.78	-1.46101	0.00103809	-4.43034	0.00185804	-1.02935	0.637867
Pchl3084_1693		dienelactone hydrolase family protein	1052.77	746.112	296.217	993.67	-1.411	0.00547205	-3.55404	0.00341046	-1.05947	0.398655
Pchl3084_1700		methyl-accepting chemotaxis protein	32.5581	55.6705	67.1222	37.8258	1.70988	0.000148529	2.06161	0.0450405	1.16179	0.0983403
Pchl3084_1729		hypothetical protein	2.10439	6.90707	3.94598	4.66885	3.28222	1.18271e-05	1.87512	0.098738	2.21862	0.0188239
Pchl3084_1743		ABC transporter, ATP-binding protein	279.503	198.289	120.712	258.451	-1.40957	0.00448727	-2.31546	0.000403034	-1.08146	0.343681
Pchl3084_1744		putative ABC-2 type transporter permease protein	208.124	141.371	92.4662	187.511	-1.47219	0.00220695	-2.25082	4.13942e-05	-1.10993	0.234134
Pchl3084_1763		PF02620 family protein	633.552	910.783	1713.86	687.546	1.43758	8.92919e-05	2.70516	0.00836018	1.08522	0.106384
Pchl3084_1781		transcriptional regulator, GntR family/UbiC transcription regulator-associated domain protein	124.617	87.1986	49.2085	139.952	-1.42911	0.00642996	-2.53242	0.00289857	1.12306	0.131438
Pchl3084_1782		ADP-ribosylglycohydrolase family protein	146.762	109.522	67.7905	147.762	-1.34002	0.00190477	-2.16493	0.000414277	1.00681	0.710993
Pchl3084_1783		permease, cytosine/purine, uracil, thiamine, allantoin family	89.4174	66.9828	43.0933	90.7484	-1.33493	0.00196044	-2.07497	1.51888e-05	1.01489	0.274857
Pchl3084_1795	dgoT	D-galactonate transporter	2.17018	4.81701	3.0984	2.49249	2.21964	0.00326548	1.42772	0.212113	1.14852	0.0749767
Pchl3084_1800	etfB	electron transfer flavoprotein, beta subunit	1247.92	966.073	528.311	1131.14	-1.29175	0.00255986	-2.3621	0.000902309	-1.10324	0.116548
Pchl3084_1801	etfA	electron transfer flavoprotein, alpha subunit	1242.53	1030.45	558.195	1105.02	-1.20581	0.0165188	-2.22598	1.25681e-06	-1.12444	0.0821615
Pchl3084_1838		transcriptional regulator, GntR family	33.3702	65.219	71.9013	35.615	1.95441	2.61828e-05	2.15466	0.0122158	1.06727	0.137453
Pchl3084_1854		Molybdopterin oxidoreductase	1.84196	4.38893	2.73011	1.9126	2.38275	0.0211178	1.48218	0.0667377	1.03835	0.660242
Pchl3084_1856	nirB	nitrite reductase [NAD(P)H], large subunit	1.28876	3.86226	1.99843	1.04706	2.99687	0.00886697	1.55066	0.0403798	-1.23085	0.0939803
Pchl3084_1858		hypothetical protein	1.51921	4.48684	2.49461	1.59769	2.95339	0.000764069	1.64204	0.1668	1.05166	0.638341
Pchl3084_1879	srpB	Bacterial signal recognition particle RNA	207.678	317.226	308.114	465.614	1.52749	0.0123822	1.48361	0.00346457	2.242	0.357054
Pchl3084_1881		integral membrane protein, PF00892 family	2.69366	10.1237	8.65564	3.03468	3.75834	9.5198e-05	3.21334	0.0235872	1.1266	0.0533324
Pchl3084_1882		DNA-binding protein	12.998	18.2544	28.785	15.3097	1.4044	0.00403194	2.21456	0.0036164	1.17785	0.233955
Pchl3084_1905	ccoP	cytochrome c oxidase, cbb3-type, subunit III	1205.77	903.001	494.904	1316.4	-1.33529	0.00300663	-2.43636	3.96735e-05	1.09175	0.197807
Pchl3084_1906	ccoQ	cytochrome c oxidase, cbb3-type, CcoQ subunit	2233.42	1698.26	851.289	2538.86	-1.31512	0.000269858	-2.62358	1.60851e-05	1.13676	0.0366857
Pchl3084_1907	ccoO	cytochrome c oxidase, cbb3-type, subunit II	1676.96	1228.98	659.108	1794.65	-1.36451	0.000368546	-2.54428	7.61479e-05	1.07018	0.00678061
Pchl3084_1908	ccoN	cytochrome c oxidase, cbb3-type, subunit I	1408.03	1006.67	529.296	1569.18	-1.3987	0.000441374	-2.6602	8.59163e-05	1.11445	0.0351598
Pchl3084_1912	acnA	aconitate hydratase 1	182.966	410.105	272.516	256.586	2.24143	6.56018e-05	1.48944	0.0254127	1.40237	0.0145147
Pchl3084_1922		hypothetical protein	18.6998	26.8351	38.0289	20.2635	1.43505	0.000180036	2.03366	0.00259339	1.08362	0.00155248
Pchl3084_1931	sulA	cell division inhibitor SulA	135.549	261.579	379.246	167.507	1.92977	0.00020163	2.79784	0.00970888	1.23576	0.0886618
Pchl3084_1932	lexA	LexA repressor	145.023	297.072	385.039	177.725	2.04845	6.06421e-05	2.65502	0.00824188	1.22549	0.0973246
Pchl3084_1964		putative N-hydroxyarylamine O-acetyltransferase	55.8243	479.475	341.979	219.768	8.589	5.51047e-06	6.12598	0.0111292	3.93679	3.51483e-05
Pchl3084_1965		hypothetical protein	39.7388	271.547	171.671	116.479	6.83328	7.39412e-06	4.31999	0.00462721	2.93112	0.00300423
Pchl3084_1966		hypothetical protein	11.5271	42.7521	37.7172	25.6379	3.70883	0.000559963	3.27205	0.000193563	2.22415	0.0071353
Pchl3084_1967		xanthine/uracil permease family protein	5.64639	11.4491	9.36334	7.03682	2.02768	0.000436275	1.65829	0.0151174	1.24625	0.208039
Pchl3084_1973	uvrB	excinuclease ABC, B subunit	250.135	177.303	99.7943	234.418	-1.41078	0.00447444	-2.50651	0.0022406	-1.06705	0.438997
Pchl3084_1985	ibpA	small heat shock protein IbpA	7191.63	4468.74	1816.13	6224.89	-1.60932	0.000937777	-3.95987	0.000675527	-1.1553	0.101683
Pchl3084_2013		hypothetical protein	54.9526	85.1762	126.892	56.113	1.54999	0.00010659	2.30912	0.00262997	1.02112	0.776441
Pchl3084_2017		Tat pathway signal sequence domain protein	36.5299	21.7365	16.6977	35.6757	-1.68058	0.000343607	-2.18772	0.00320787	-1.02394	0.661872
Pchl3084_2020		chitin-binding protein	571.541	1554.54	3016.08	589.511	2.71991	3.24674e-09	5.27711	0.00709148	1.03144	0.449007
Pchl3084_2021	chiC	chitinase	631.989	1638.19	3475.88	652.984	2.59212	2.09598e-08	5.49991	0.0110213	1.03322	0.217026
Pchl3084_2022		hypothetical protein	69.9254	111.836	179.113	69.9703	1.59936	4.64702e-05	2.56149	0.0212447	1.00064	0.975392
Pchl3084_2028	ansB	glutamin-(asparagin-)ase	957.406	873.348	387.148	986.401	-1.09625	0.104258	-2.47297	0.00026555	1.03029	0.572135
Pchl3084_2051		hypothetical protein	16.9019	25.9015	33.8446	13.4315	1.53246	0.00125688	2.00241	0.00090443	-1.25838	0.0548136
Pchl3084_2055	fabF	beta-ketoacyl-acyl-carrier-protein synthase II	232.231	176.516	108.121	207.637	-1.31563	0.026802	-2.14788	0.00248359	-1.11844	0.349743
Pchl3084_2057		glyoxalase family protein	80.8146	69.3381	38.8222	73.7044	-1.16552	0.107614	-2.08166	0.00923128	-1.09647	0.518441
Pchl3084_2059		hypothetical protein	16.0497	32.4236	24.1114	18.8331	2.0202	0.000455887	1.50229	0.0802254	1.17342	0.274208
Pchl3084_2061		hypothetical protein	14.3028	34.1019	21.1167	20.2917	2.38429	0.00102816	1.47641	0.0539803	1.41872	0.138943
Pchl3084_2062		transcriptional regulator, TetR family	5.83467	11.8438	14.8258	7.10217	2.02991	0.00309489	2.54099	0.0044964	1.21723	0.121244
Pchl3084_2063		3-hydroxybutyryl-CoA dehydrogenase	22.6669	35.3881	45.3508	22.8035	1.56122	0.00403749	2.00075	0.0202153	1.00603	0.588834
Pchl3084_2066	acoX	acetoin catabolism protein	2.19434	4.99003	3.28663	2.20747	2.27405	0.00650976	1.49778	0.0107319	1.00599	0.971608
Pchl3084_2067	acoA	acetoin dehydrogenase E1 component, alpha subunit	1.67556	4.40365	2.52505	2.18544	2.62817	0.000281431	1.50699	0.0988059	1.30431	0.129238
Pchl3084_2068	acoB	acetoin dehydrogenase E1 component, beta subunit	1.05569	4.10743	1.5862	1.13034	3.89076	0.00351603	1.50253	0.293833	1.07071	0.563492
Pchl3084_2079		TonB-dependent outermembrane receptor	2.61443	8.06525	8.89094	3.62729	3.0849	0.000256792	3.40072	0.0033562	1.38741	0.00462317
Pchl3084_2085		efflux transporter, RND family, MFP subunit	2.22256	4.55966	1.69572	1.66826	2.05153	0.0272369	-1.31069	0.0822974	-1.33226	0.220447
Pchl3084_2088		hypothetical protein	210.932	478.125	434.796	273.876	2.26673	8.73285e-07	2.06131	0.012565	1.29841	0.0372871
Pchl3084_2120		hypothetical protein	94.2537	169.963	246.519	109.604	1.80326	0.00187284	2.61548	0.0166121	1.16286	0.222086
Pchl3084_2121		hypothetical protein	66.0963	100.05	167.77	58.0404	1.5137	0.000131189	2.53826	0.0189053	-1.1388	0.0533602
Pchl3084_2128		outer membrane transport barrel	9.32492	21.4552	29.3338	8.30783	2.30085	2.63359e-05	3.14575	0.0250652	-1.12242	0.0276866
Pchl3084_2147		integral membrane protein, PF01970 family	3.16255	6.47301	4.10818	3.35177	2.04677	0.00643878	1.29901	0.00695409	1.05983	0.702323
Pchl3084_2150		hypothetical protein	7.02884	14.2114	10.2558	5.43925	2.02188	0.00363928	1.4591	0.0643906	-1.29224	0.00406681
Pchl3084_2159		hypothetical protein	2.29369	11.4386	13.964	3.53283	4.987	0.00246356	6.08801	0.00626827	1.54023	0.280036
Pchl3084_2160		ABC transporter, ATP-binding protein	1.95511	4.59806	2.24762	1.55184	2.35181	0.0300854	1.14961	0.0576873	-1.25987	0.256977
Pchl3084_2161		ABC transporter, permease protein	1.74242	4.6929	1.99579	1.75353	2.69333	0.000648088	1.14541	0.472913	1.00638	0.97965
Pchl3084_2162		ABC transporter, permease protein	1.49368	3.64778	1.47913	1.73888	2.44215	0.0297342	-1.00984	0.914164	1.16416	0.557299
Pchl3084_2167		TonB family protein	1.42163	4.15066	2.28637	1.86763	2.91965	0.000518979	1.60828	0.068947	1.31373	0.229986
Pchl3084_2169		thioesterase family protein	3.96581	8.19583	4.46266	3.94199	2.06662	0.0773444	1.12528	0.0435538	-1.00604	0.977588
Pchl3084_2179		hypothetical protein	36.1231	77.7915	83.8192	34.9072	2.15351	4.76568e-06	2.32038	0.0151116	-1.03483	0.272982
Pchl3084_2184		acetyl-CoA acetyltransferase	321.318	199.1	152.148	197.352	-1.61385	0.000232986	-2.11188	0.000955707	-1.62815	0.0114697
Pchl3084_2185		3-oxoacid CoA-transferase, B subunit	359.873	207.462	154.119	207.486	-1.73465	5.55944e-05	-2.33503	0.0045926	-1.73444	0.000655059
Pchl3084_2186	scoA	succinyl-CoA:3-ketoacid-coenzyme A transferase subunit A	235.747	130.275	92.5521	125.025	-1.80961	9.42696e-05	-2.54718	0.000422574	-1.8856	0.00451864
Pchl3084_2208		putative lipoprotein	15.8471	36.5496	32.3736	20.5771	2.30639	5.98827e-06	2.04287	0.00969059	1.29848	0.101627
Pchl3084_2209		RNA polymerase sigma factor, sigma-70 family	11.6332	52.8388	102.42	20.6373	4.54207	1.05897e-05	8.80408	0.0163709	1.774	0.000194633
Pchl3084_2210		sigma factor regulatory protein, FecR/PupR family	9.12622	38.4796	69.8849	15.4043	4.21638	1.8151e-06	7.65759	0.0141451	1.68792	0.0246139
Pchl3084_2211		TonB-dependent outermembrane heme receptor	4.08189	7.24292	8.24032	4.51999	1.7744	0.00641689	2.01875	0.00159058	1.10733	0.058027
Pchl3084_2220		hypothetical protein	1.41226	6.57643	2.92965	1.61326	4.65667	0.000668937	2.07444	0.147526	1.14233	0.782585
Pchl3084_2223		methyl-accepting chemotaxis protein	237.853	221.6	89.8011	247.163	-1.07334	0.15146	-2.64866	0.000486489	1.03914	0.457587
Pchl3084_2233		endoribonuclease L-PSP family protein	4.26342	7.31076	5.12502	9.23067	1.71476	0.0225431	1.20209	0.374206	2.16508	0.00753152
Pchl3084_2239		hypothetical protein	6.36112	14.1559	8.43496	6.32285	2.22538	0.000852519	1.32602	0.0169958	-1.00605	0.958935
Pchl3084_2251		type I secretion outer membrane protein, TolC family	2.37184	4.86571	2.46709	2.53387	2.05145	0.0205793	1.04016	0.729835	1.06831	0.669069
Pchl3084_2261		flavin reductase	2.41902	4.84352	3.1991	2.46867	2.00227	8.21223e-06	1.32248	0.356515	1.02052	0.285046
Pchl3084_2262		fatty acid hydroxylase family protein	1.82514	4.38168	2.54023	1.24518	2.40073	9.15598e-05	1.3918	0.0191926	-1.46576	0.186333
Pchl3084_2270		hypothetical protein	11.1737	21.2733	24.6446	12.6793	1.90388	0.00517271	2.2056	0.0175859	1.13475	0.0682928
Pchl3084_2271		hypothetical protein	8.49434	18.1421	24.523	10.8884	2.13579	0.000819038	2.88698	0.0175129	1.28184	0.000201603
Pchl3084_2275	argD	acetylornithine transaminase	148.845	30.9157	60.8232	148.778	-4.81454	0.000125867	-2.44717	0.00132051	0.999553	0.996563
Pchl3084_2277		monoamine oxidase	123.363	336.247	294.564	146.071	2.72567	5.49255e-06	2.38779	0.00952238	1.18408	1.17616e-05
Pchl3084_2282	pncB	nicotinate phosphoribosyltransferase	17.031	12.1655	8.06855	16.743	-1.39993	0.00837663	-2.11078	0.000454407	-1.0172	0.0714138
Pchl3084_2293	aprX	metallopeptidase AprX	661.978	1110.64	1365.56	782.87	1.67776	1.45842e-05	2.06285	0.0300515	1.18262	0.00512089
Pchl3084_2298		hypothetical protein	16.8314	33.9397	24.4883	16.2734	2.01645	0.000156706	1.45492	0.0734107	-1.03429	0.130255
Pchl3084_2314		antibiotic biosynthesis monooxygenase domain protein	3.56271	7.56389	4.53799	4.58981	2.12307	0.0119424	1.27374	0.00159954	1.28829	0.136163
Pchl3084_2323	bkdC	2-oxoisovalerate dehydrogenase E3 component, dihydrolipoyl dehydrogenase	122.466	200.029	253.451	116.782	1.63334	0.000108376	2.06956	0.0227177	-1.04867	0.323087
Pchl3084_2325	bkdA2	2-oxoisovalerate dehydrogenase E1 component, beta subunit	135.613	246.736	276.394	144.846	1.81942	3.59699e-05	2.03811	0.0238043	1.06808	0.285631
Pchl3084_2326	bkdA1	2-oxoisovalerate dehydrogenase E1 component, alpha subunit	138.23	250.614	283.452	144.805	1.81302	0.000586435	2.05058	0.0165814	1.04757	0.535291
Pchl3084_2346		ABC transporter, quaternary amine uptake transporter (QAT) family, ATPase/permease fusion protein	1.51296	4.05674	1.4043	1.72467	2.68132	0.00132228	-1.07738	0.00769117	1.13993	0.56279
Pchl3084_2351		RND transporter, heavy metal efflux (HME) family, permease protein	1.28005	3.49301	1.46428	1.06445	2.72882	0.0129561	1.14393	0.359366	-1.20255	0.373308
Pchl3084_2352		putative lipoprotein	1.83285	6.08227	3.50241	1.8116	3.31848	0.00303316	1.91091	0.300726	-1.01173	0.975631
Pchl3084_2366		membrane protein, PF01925 family	71.6564	51.8089	27.1753	69.3732	-1.38309	0.00423122	-2.63683	0.00200346	-1.03291	0.0324198
Pchl3084_2367		pyridine nucleotide-disulfide oxidoreductase	119.912	102.239	40.7671	123.232	-1.17286	0.00554031	-2.94138	0.000559349	1.02769	0.00676597
Pchl3084_2368		metallo-beta-lactamase domain protein	46.0939	42.8915	19.6805	49.3391	-1.07466	0.11011	-2.34212	0.00247381	1.0704	0.301393
Pchl3084_2382		hypothetical protein	18.4311	46.9456	54.8665	21.0686	2.54708	3.25846e-05	2.97684	0.00954412	1.1431	0.315904
Pchl3084_2419		acyl-CoA dehydrogenase family protein	1.46571	4.89474	2.90554	1.8023	3.33949	0.0022843	1.98234	0.0970219	1.22964	0.0314213
Pchl3084_2420		acyl-CoA dehydrogenase domain protein	1.6427	4.82801	3.5886	2.53167	2.93907	0.00491347	2.18457	0.188639	1.54116	5.35554e-05
Pchl3084_2422		hypothetical protein	2.69802	5.45075	4.32145	1.4924	2.02028	0.0167755	1.60171	0.0948437	-1.80784	0.00233145
Pchl3084_2423		branched-chain amino acid ABC transporter, ATP-binding protein	1.9613	4.44359	2.01212	1.59873	2.26563	0.000865127	1.02591	0.886503	-1.22679	0.276685
Pchl3084_2426		putative branched-chain amino acid ABC transporter, periplasmic branched-chain amino acid-binding protein	1.67299	4.33985	3.0244	2.00513	2.59407	0.000449328	1.80778	0.0519992	1.19854	0.160998
Pchl3084_2436		isochorismatase hydrolase	13.2555	9.31793	5.71725	10.3234	-1.42258	0.0210859	-2.31852	0.00193683	-1.28403	0.00209576
Pchl3084_2437		hypothetical protein	2.13197	13.1582	10.0459	5.84985	6.17183	0.000114562	4.71203	0.000388188	2.74387	0.0139969
Pchl3084_2438		putative lipoprotein	2.05076	10.2343	6.68818	4.68001	4.99049	2.31388e-06	3.26132	0.014403	2.28209	0.0113021
Pchl3084_2451	csaR	transcriptional activator CsaR	21.806	42.8303	47.7866	26.1188	1.96415	3.3861e-05	2.19145	0.0115247	1.19778	0.000496575
Pchl3084_2452		hypothetical protein	17.3214	50.1243	51.454	27.362	2.89379	0.000153781	2.97055	0.000517137	1.57967	0.0228197
Pchl3084_2460		putative lipoprotein	8.92497	6.94656	3.86577	2.91694	-1.2848	0.053769	-2.30872	0.000687032	-3.0597	0.0148273
Pchl3084_2465		acyl-CoA dehydrogenase family protein	2.87334	5.93297	3.27754	3.46369	2.06484	0.00193765	1.14067	0.131875	1.20546	0.15843
Pchl3084_2471		TRAP transporter solute receptor, DctP family	2.29318	5.21235	3.82656	3.54635	2.27298	0.00628448	1.66867	0.221144	1.54648	0.294272
Pchl3084_2472		TRAP transporter, DctQ-like membrane protein	1.12179	3.94354	1.93134	1.6212	3.5154	0.000123859	1.72165	0.116087	1.44519	0.011344
Pchl3084_2473		TRAP transporter, DctM subunit	1.42162	3.63785	2.29815	1.36105	2.55895	0.00399337	1.61657	0.0615458	-1.0445	0.0112304
Pchl3084_2482		hypothetical protein	5.2215	10.5172	8.94401	4.81412	2.01421	0.000760118	1.71292	0.0151374	-1.08462	0.136817
Pchl3084_2483		putative membrane protein	4.87427	10.8302	14.6958	6.13892	2.22192	0.000263406	3.01498	0.0362755	1.25945	0.247972
Pchl3084_2484		tyrosinase domain protein	12.1347	27.8306	34.1161	14.9647	2.29347	0.000393518	2.81144	0.0258136	1.23322	0.11575
Pchl3084_2486		RNA polymerase sigma-70 factor, ECF family	4.35427	11.6167	18.8143	5.64753	2.66788	9.88686e-05	4.32089	0.00379778	1.29701	0.0565121
Pchl3084_2491		MFS transporter, aromatic acid:H+ symporter family	2.38144	5.13727	3.33634	1.99565	2.15721	0.00874966	1.40098	0.049455	-1.19332	0.296631
Pchl3084_2492	mdlC	benzoylformate decarboxylase	4.3447	27.137	17.8649	7.51161	6.246	3.07799e-05	4.11188	0.0128619	1.72891	0.0203681
Pchl3084_2493		transporter, major facilitator family	1.75688	8.5338	4.6235	2.48058	4.85736	0.0017098	2.63165	0.0180888	1.41193	0.197084
Pchl3084_2494	panE	2-dehydropantoate 2-reductase	2.2072	8.15319	3.71077	2.58858	3.69391	8.8647e-05	1.68121	0.0708707	1.17279	0.651609
Pchl3084_2495	xylC	benzaldehyde dehydrogenase	5.69941	12.1598	6.59383	6.82457	2.13351	0.000104458	1.15693	0.205402	1.19742	0.00222259
Pchl3084_2499	vanA	vanillate O-demethylase, oxygenase subunit	3.08606	7.36468	5.02439	3.09514	2.38644	5.56886e-05	1.62809	0.00619211	1.00294	0.979128
Pchl3084_2500		hypothetical protein	3.29112	8.91709	3.41987	1.23235	2.70944	0.0241687	1.03912	0.811597	-2.6706	0.00224292
Pchl3084_2525		2Fe-2S iron-sulfur cluster binding domain protein	4.25024	8.89293	4.32915	5.87304	2.09234	0.00531192	1.01857	0.695961	1.38181	0.0379745
Pchl3084_2534		hypothetical protein	9.22703	24.1564	21.9639	15.3547	2.61801	0.00180407	2.38039	0.0526352	1.6641	0.105247
Pchl3084_2537		2'-5' RNA ligase	10.0555	19.1638	21.2998	8.21177	1.90581	0.000754108	2.11822	0.035326	-1.22452	0.0249848
Pchl3084_2540		hypothetical protein	21.4082	30.3353	50.7289	20.8113	1.41699	0.037316	2.3696	0.00349826	-1.02868	0.0103307
Pchl3084_2541		hypothetical protein	13.4662	22.3922	35.4713	17.7914	1.66285	0.00173041	2.6341	0.00135357	1.32119	0.00221575
Pchl3084_2570		sensory box domain/DAF domain/GGDEF domain/EAL domain protein	17.2764	29.1363	35.9899	18.3968	1.68648	0.00151524	2.08318	0.0199021	1.06485	0.229236
Pchl3084_2578		hypothetical protein	1.64668	3.64883	2.19226	0.704203	2.21587	0.0102798	1.33132	0.471654	-2.33836	0.22418
Pchl3084_2579		DoxX	1.0921	2.72362	0.979119	1.56758	2.49392	0.000292188	-1.11539	0.098297	1.43537	0.0361758
Pchl3084_2584		hypothetical protein	1.99852	6.11304	2.68716	4.50105	3.05879	0.0131757	1.34458	0.0457415	2.2522	0.000198104
Pchl3084_2592		hypothetical protein	2.58312	5.20133	6.35398	2.33211	2.01358	0.00273077	2.4598	0.000689276	-1.10764	0.743328
Pchl3084_2593		putative Na/Pi-cotransporter II-like protein	1.80836	3.99826	6.70873	2.13195	2.21098	0.000217258	3.70983	0.0132411	1.17894	0.0578778
Pchl3084_2594		hypothetical protein	2.43787	3.96016	7.88493	2.5363	1.62444	0.0239234	3.23435	0.000655943	1.04038	0.259109
Pchl3084_2595	mgtA	magnesium-importing ATPase	5.43123	5.07286	21.2444	5.00768	-1.07065	0.0679278	3.91153	0.0143829	-1.08458	0.277032
Pchl3084_2596		hypothetical protein	26.5141	27.2136	67.612	21.3071	1.02638	0.435373	2.55004	0.000225527	-1.24438	0.319886
Pchl3084_2608		3-demethylubiquinone-9 3-methyltransferase domain protein	7.51631	16.3034	15.7951	8.83297	2.16907	7.26246e-06	2.10145	0.0333607	1.17517	0.47511
Pchl3084_2609		2Fe-2S iron-sulfur cluster binding domain protein	13.5738	30.4882	44.6403	17.7417	2.2461	6.03942e-06	3.2887	0.0257522	1.30705	0.000788384
Pchl3084_2610		aldehyde oxidase and xanthine dehydrogenase family protein	7.76943	16.861	21.6819	8.41094	2.17017	5.85402e-05	2.79067	0.0184559	1.08257	0.056953
Pchl3084_2611		hypothetical protein	4.83648	9.82155	14.6475	6.0635	2.03072	0.000313121	3.02854	0.0050677	1.2537	0.0520538
Pchl3084_2644		hypothetical protein	7.14545	11.4992	18.2613	9.7961	1.6093	0.000226274	2.55565	0.0638827	1.37096	0.328179
Pchl3084_2655		saccharopine dehydrogenase	4.73821	10.2587	7.35427	5.47997	2.16509	0.000372843	1.55212	0.0230077	1.15655	0.350704
Pchl3084_2669	lhgO	L-2-hydroxyglutarate oxidase	7.98616	16.6893	8.82686	9.44462	2.08977	0.00173128	1.10527	0.321077	1.18262	0.074119
Pchl3084_2673		cupin domain protein	3.1269	6.42525	3.60781	3.2519	2.05483	0.0203298	1.1538	0.390181	1.03997	0.638603
Pchl3084_2679		RNA polymerase sigma-70 factor, ECF family	1.39987	5.23959	1.78942	2.07732	3.74292	0.000330669	1.27827	0.378067	1.48394	0.0295202
Pchl3084_2681	hxcW	type II secretion pseudopilin HxcW	1.43712	4.26814	1.19013	1.2119	2.96994	0.000329694	-1.20752	0.0519598	-1.18584	0.496908
Pchl3084_2682	hxcU	type II secretion pseudopilin HxcU	1.5957	4.4872	1.60745	1.48624	2.81206	0.00764545	1.00737	0.944966	-1.07365	0.808412
Pchl3084_2683	hxcP	type II secretion protein HxcP	4.09984	10.2804	6.22613	6.92141	2.50751	0.00521871	1.51863	0.0800444	1.68822	0.07953
Pchl3084_2694		alkaline phosphatase L	2.1316	4.25084	2.98371	2.81149	2	0.00359664	1.39975	0.0118211	1.31895	0.0237927
Pchl3084_2702		transporter, MotA/TolQ/ExbB proton channel family	1.32713	3.10242	1.42656	1.23094	2.33769	0.00697035	1.07492	0.324981	-1.07814	0.597623
Pchl3084_2730		hypothetical protein	8.7292	19.4026	17.3559	7.55068	2.22272	0.00897395	1.98826	0.0519098	-1.15608	0.591311
Pchl3084_2731		Mg2+ transporter-C, MgtC family	18.6161	24.9749	40.6345	16.4971	1.34157	0.0338583	2.18276	0.00207776	-1.12845	0.000705349
Pchl3084_2732		alpha-amylase family protein	46.4724	69.9979	93.3241	45.9069	1.50622	6.61046e-05	2.00816	0.0168733	-1.01232	0.797174
Pchl3084_2733		putative trehalose synthase/maltokinase	24.6738	38.8501	50.1403	25.1371	1.57455	0.000442018	2.03212	0.0220238	1.01878	0.722469
Pchl3084_2738	glgX	glycogen debranching enzyme GlgX	17.4382	36.2629	29.7195	18.2355	2.07951	5.66295e-05	1.70428	0.0342066	1.04572	0.597954
Pchl3084_2739		hypothetical protein	31.8564	66.4208	63.4205	31.2088	2.08501	3.4061e-05	1.99083	0.0484893	-1.02075	0.759201
Pchl3084_2740	treY	(1->4)-alpha-D-glucan 1-alpha-D-glucosylmutase	13.1069	26.2345	31.8619	12.3933	2.00158	0.000207763	2.43092	0.0198211	-1.05758	0.522901
Pchl3084_2741	malQ	4-alpha-glucanotransferase	22.1838	37.7191	45.4571	21.5543	1.7003	0.000358717	2.04911	0.0365886	-1.02921	0.304287
Pchl3084_2749	copC	copper resistance protein C	1.98633	7.11193	2.62243	2.33112	3.58043	0.00418258	1.32024	0.350961	1.17358	0.581279
Pchl3084_2758		hypothetical protein	158.168	346.512	220.138	171.786	2.19078	0.00011062	1.39179	0.0968495	1.0861	0.106383
Pchl3084_2768		transporter, major facilitator family	24.4743	16.7011	10.4601	26.1656	-1.46543	0.00467878	-2.33977	1.02129e-05	1.06911	0.180774
Pchl3084_2769		oxidoreductase membrane protein	165.203	106.292	56.956	182.736	-1.55424	0.00269387	-2.90053	0.00129663	1.10613	0.188623
Pchl3084_2775		hypothetical protein	3.6114	33.1636	25.5662	6.9942	9.18302	2.48749e-05	7.07929	0.0179677	1.9367	0.00458125
Pchl3084_2791	paaM	phenylacetic acid-specific porin PaaM	3.07322	6.58174	4.20097	3.15031	2.14164	0.0013274	1.36696	0.101507	1.02508	0.871613
Pchl3084_2792	paaL	putative phenylacetic acid permease PaaL	2.67684	6.65248	5.87761	3.35908	2.4852	0.00802169	2.19573	0.0213418	1.25487	0.0716443
Pchl3084_2795	paaJ	phenylacetate-CoA oxygenase, PaaJ subunit	14.6546	32.2562	20.8329	11.9571	2.2011	7.50674e-05	1.42159	0.0715685	-1.2256	0.0044304
Pchl3084_2797	paaH	phenylacetate-CoA oxygenase, PaaH subunit	20.9808	41.8591	27.396	17.2245	1.99511	0.00163151	1.30576	0.0209674	-1.21808	0.214377
Pchl3084_2798	paaG	phenylacetate-CoA oxygenase, PaaG subunit	21.7753	51.0338	38.7318	16.8268	2.34365	5.58202e-05	1.7787	0.030784	-1.29408	3.22787e-05
Pchl3084_2803	paaB	phenylacetate degradation enoyl-CoA hydratase PaaB	11.0146	22.4586	15.8757	7.1462	2.03899	0.000597222	1.44134	0.124724	-1.54132	0.0255121
Pchl3084_2804	paaA	putative phenylacetate degradation enoyl-CoA hydratase I PaaA	8.3514	20.2176	20.1996	7.86068	2.42086	0.00017749	2.41871	0.00365154	-1.06243	0.559052
Pchl3084_2808		sigma-54 dependent transcriptional regulator	6.14227	13.3438	16.7959	7.22721	2.17246	0.0024314	2.73448	0.0354043	1.17663	0.0340008
Pchl3084_2814		hypothetical protein	2.08229	4.69116	2.01058	1.92055	2.25288	0.0123159	-1.03567	0.828604	-1.08422	0.716523
Pchl3084_2822		flavin reductase	2.71677	5.58713	4.53401	3.32859	2.05653	0.000728797	1.6689	0.136054	1.2252	0.275589
Pchl3084_2824		transporter, major facilitator family	4.96041	10.5639	8.03104	5.38116	2.12965	3.18141e-05	1.61903	0.00202129	1.08482	0.140094
Pchl3084_2827	ligD	DNA ligase D	3.18318	6.98826	7.52964	3.32775	2.19537	0.0025539	2.36544	0.00770139	1.04542	0.0766217
Pchl3084_2836		sRNA P9	1.98749	4.57789	3.33142	4.07907	2.30335	0.0237874	1.6762	0.00760264	2.05237	0.00851777
Pchl3084_2845		NAD dependent epimerase/dehydratase family protein	13.1738	31.2567	42.9718	18.0192	2.37265	0.00148098	3.26192	0.014566	1.36781	1.54189e-05
Pchl3084_2855		TonB-dependent outermembrane receptor	1.7698	4.24652	2.41695	1.99182	2.39944	0.00664598	1.36566	0.0432953	1.12545	0.105909
Pchl3084_2858		AMP-binding domain protein	24.9273	70.9196	79.957	27.9402	2.84506	3.08749e-07	3.20761	0.0200493	1.12087	0.119791
Pchl3084_2859	fadB2x	3-hydroxyacyl-CoA dehydrogenase FadB2x	44.7008	102.399	97.7703	41.2936	2.29077	6.3091e-05	2.18722	0.00304681	-1.08251	0.299472
Pchl3084_2861	acdA	acyl-CoA dehydrogenase	69.5333	146.608	133.97	70.4258	2.10845	4.50641e-05	1.9267	0.0292442	1.01284	0.198521
Pchl3084_2899	sulP	sulfate permease	7.14347	47.6054	56.4194	17.0571	6.66419	1.3153e-05	7.89804	0.0248632	2.38779	0.00166904
Pchl3084_2900		O-methyltransferase family protein	5.71535	275.332	303.921	6.84503	48.1741	6.98553e-06	53.1763	0.0124107	1.19766	0.0431794
Pchl3084_2914		cytochrome c family protein	7.4119	11.5621	17.0422	10.9891	1.55994	0.00396108	2.2993	0.0411392	1.48263	0.000240772
Pchl3084_2915	iorB	putative isoquinoline 1-oxidoreductase, beta subunit	8.36921	15.6132	20.1349	12.3733	1.86555	1.49589e-06	2.40584	0.0314141	1.47843	0.0302204
Pchl3084_2916	iorA	isoquinoline 1-oxidoreductase, alpha subunit	9.24659	17.4254	21.9749	12.0852	1.88452	0.00245815	2.37654	0.0056833	1.30699	0.0416888
Pchl3084_2919		oxidoreductase, short chain dehydrogenase/reductase family	3.32276	6.6749	3.08873	3.40694	2.00884	0.00012033	-1.07577	0.134892	1.02533	0.852165
Pchl3084_2925		efflux transporter, RND family, MFP subunit	3.14835	5.45534	10.613	3.5035	1.73276	0.035159	3.37099	0.0330246	1.11281	0.0350145
Pchl3084_2927		hypothetical protein	7.33328	14.3679	74.0098	18.8479	1.95928	4.89108e-06	10.0923	0.000458872	2.57018	0.0109493
Pchl3084_2999		putative lipoprotein	6.60332	12.4902	10.3843	14.51	1.8915	0.0016443	1.57259	0.00553943	2.19738	0.00155966
Pchl3084_3006		short chain dehydrogenase/reductase family protein	7.09683	11.7625	14.5434	7.47787	1.65743	0.000614803	2.04928	0.0139671	1.05369	0.611273
Pchl3084_3007		hypothetical protein	1.73565	5.25759	4.36014	1.10341	3.02918	0.000789954	2.51211	0.0297945	-1.57298	0.00950057
Pchl3084_3010		hypothetical protein	3.63216	8.6107	7.14807	3.01317	2.37069	0.000236588	1.968	0.00256597	-1.20543	0.372009
Pchl3084_3012	clpP	endopeptidase Clp	7.27549	13.0198	17.6651	7.0386	1.78954	0.00108661	2.42803	0.0848479	-1.03366	0.498351
Pchl3084_3013		hypothetical protein	4.26833	6.68702	17.2532	2.90606	1.56666	0.0427852	4.04214	0.00536651	-1.46877	0.347326
Pchl3084_3014		transporter, CPA2 family	1.7612	5.88724	6.56694	2.72989	3.34274	9.67257e-05	3.72867	0.00711984	1.55002	0.0123866
Pchl3084_3017		hypothetical protein	9.62525	41.293	62.4189	13.0331	4.29007	5.59669e-07	6.48492	0.00181266	1.35406	0.0032276
Pchl3084_3018		Ser/Thr protein phosphatase family protein	8.29512	13.6745	18.8517	7.12736	1.6485	2.38195e-05	2.27262	0.0218961	-1.16384	0.36114
Pchl3084_3019		pyridine nucleotide-disulfide oxidoreductase	4.92393	9.31697	11.9326	4.82004	1.89218	0.0146765	2.42339	0.0224303	-1.02156	0.870689
Pchl3084_3020		putative lipoprotein	8.97557	14.1454	19.4396	6.84101	1.57599	0.000557105	2.16583	0.0555469	-1.31202	0.137325
Pchl3084_3022		putative oxidoreductase	77.9422	65.4333	38.8409	62.9653	-1.19117	0.0064901	-2.00671	2.78338e-05	-1.23786	0.0317337
Pchl3084_3025		hypothetical protein	10.1611	22.0765	21.7626	10.4884	2.17265	0.00961787	2.14176	0.106119	1.03221	0.450041
Pchl3084_3031	nirD	nitrite reductase [NAD(P)H], small subunit	1.55475	5.22679	2.1248	1.96862	3.36181	0.00015228	1.36665	0.0268414	1.26619	0.12659
Pchl3084_3032	nirB	nitrite reductase [NAD(P)H], large subunit	1.18841	3.06973	1.79466	1.01188	2.58305	0.0094	1.51014	0.12322	-1.17446	0.463834
Pchl3084_3043	acsE	pyridoxal-dependent decarboxylase AcsE	3.03077	6.22768	5.13278	2.83733	2.05482	0.0315667	1.69356	0.0610899	-1.06818	0.644848
Pchl3084_3047		sigma factor regulatory protein, FecR/PupR family	21.7602	44.79	60.6922	26.8703	2.05835	0.000424435	2.78914	0.0272705	1.23484	0.000384676
Pchl3084_3048		RNA polymerase sigma factor, FecI family	16.0972	54.9087	92.2325	32.0209	3.41107	8.86581e-06	5.72972	0.00698823	1.98922	0.000695325
Pchl3084_3058		hypothetical protein	2.00002	5.20249	3.33268	2.28547	2.60122	0.00981593	1.66633	0.164586	1.14273	0.0301064
Pchl3084_3062		response regulator	9.02446	14.0043	18.5733	10.5434	1.55181	0.000647441	2.05811	0.0476174	1.16832	0.0191476
Pchl3084_3098		aliphatic sulfonates family ABC transporter, periplasmic substrate-binding protein	1.56515	3.67947	1.433	1.51533	2.35087	0.0211484	-1.09222	0.126341	-1.03288	0.864637
Pchl3084_3100	ssuB	aliphatic sulfonates ABC transporter, ATP-binding protein	2.18557	6.77057	3.69185	3.69599	3.09785	0.000897314	1.6892	0.00327666	1.69109	0.0630003
Pchl3084_3114		DEAD 2 domain protein	12.3306	26.6524	62.8417	13.2426	2.16149	3.61451e-05	5.09641	0.0120535	1.07396	0.000216935
Pchl3084_3116		VRR-NUC domain protein	19.5323	39.7527	98.1885	21.9859	2.03523	0.000121227	5.02699	0.0126761	1.12562	0.153528
Pchl3084_3127	aprA	extracellular alkaline metalloprotease AprA	455.646	1163.73	1204.67	610.024	2.55403	1.54468e-05	2.64387	0.0277733	1.33881	0.00124818
Pchl3084_3129		amino acid permease, APC family	1.38301	3.27635	2.35664	1.80337	2.369	0.00114732	1.70399	0.112242	1.30394	0.199999
Pchl3084_3132		hypothetical protein	1.57416	3.52363	2.75317	3.15603	2.23842	0.00164855	1.74898	0.000859936	2.0049	0.105764
Pchl3084_3134	styD	phenylacetaldehyde dehydrogenase	1.34476	4.77298	2.56967	1.1926	3.54932	0.000216116	1.91088	0.0973621	-1.12758	0.351511
Pchl3084_3137		hypothetical protein	3.69375	5.20013	7.50819	3.19128	1.40782	0.0483987	2.03267	1.83642e-05	-1.15745	0.0704621
Pchl3084_3138		aminotransferase, class III	3.07725	6.39717	7.1971	3.325	2.07886	0.00329233	2.33881	0.00940737	1.08051	0.695727
Pchl3084_3139		oxidoreductase, short chain dehydrogenase/reductase family protein	4.77013	9.28517	9.56855	5.2197	1.94652	0.0038095	2.00593	0.00262027	1.09425	0.505529
Pchl3084_3140		transporter, major facilitator family	6.81509	31.3647	40.6412	12.4587	4.60224	1.81692e-06	5.96341	0.0187625	1.8281	0.0216407
Pchl3084_3141		flavin reductase-like protein	15.0993	37.634	53.8031	19.5765	2.49244	6.59139e-05	3.56328	0.0478349	1.29652	0.0845773
Pchl3084_3142		transporter, CPA2 family	18.2231	43.3297	77.8913	22.1082	2.37774	0.000192625	4.27431	0.0271269	1.2132	0.108426
Pchl3084_3143	prnD	aminopyrrolnitrin oxidase PrnD	75.193	191.716	269.829	87.3006	2.54965	2.83211e-05	3.58849	0.0268773	1.16102	0.0777823
Pchl3084_3144	prnC	halogenase PrnC	65.0573	166.229	193.621	74.2922	2.55511	3.38713e-05	2.97616	0.014747	1.14195	0.06174
Pchl3084_3145	prnB	pyrrolnitrin biosynthesis enzyme PrnB	59.1544	154.075	176.272	74.0404	2.60462	6.96653e-06	2.97986	0.0219143	1.25165	0.000822966
Pchl3084_3146	prnA	tryptophan halogenase PrnA	93.3965	261.875	316.277	129.476	2.80391	2.68962e-05	3.38639	0.0143702	1.38631	0.0021905
Pchl3084_3177		AMP-binding enzyme	18.4272	30.3712	47.2485	18.8572	1.64817	0.00684048	2.56406	0.0311129	1.02334	0.0269911
Pchl3084_3178		thiolase domain protein	19.6267	39.3655	68.1968	21.6264	2.00571	4.69557e-05	3.47469	0.0157454	1.10189	0.124969
Pchl3084_3179		sensory box transcriptional regulator, LuxR family	17.6891	42.0465	125.079	23.4302	2.37697	1.02693e-05	7.07098	0.0117319	1.32456	0.041686
Pchl3084_3180	chiC	chitinase	308.655	1892.83	5436	532.345	6.13252	5.96523e-07	17.6119	0.00429521	1.72472	0.00375806
Pchl3084_3181		chitin binding domain protein	315.978	1925.77	5450.04	533.877	6.09464	2.12966e-07	17.2482	0.00347275	1.6896	0.000440893
Pchl3084_3186	argE	acetylornithine deacetylase	2.07692	5.39836	3.37582	2.07471	2.59921	0.00490536	1.6254	0.0997802	0.998935	0.99546
Pchl3084_3188		endoribonuclease L-PSP family protein	2.32535	6.5628	3.36607	4.6465	2.82229	0.0039592	1.44755	0.098842	1.99819	0.0234173
Pchl3084_3189		putative FAD dependent oxidoreductase	2.1591	4.41943	2.50785	2.19701	2.04689	0.00141657	1.16153	0.264623	1.01756	0.475965
Pchl3084_3193	mexE	multidrug efflux RND transporter, membrane fusion protein MexE	4.60156	24.7043	25.5756	5.08871	5.36869	3.43592e-07	5.55803	0.00720285	1.10587	0.129843
Pchl3084_3194	mexF	multidrug efflux RND transporter, permease protein MexF	5.80152	30.2914	26.7769	6.78189	5.22129	5.11271e-07	4.61549	0.00533937	1.16899	0.163799
Pchl3084_3195	oprN	multidrug efflux RND transporter, outer membrane factor lipoprotein OprN	14.2451	36.9128	43.9777	13.5627	2.59126	0.00177176	3.08721	0.00933134	-1.05032	0.516644
Pchl3084_3206		hypothetical protein	16.9847	17.6368	377.06	194.877	1.03839	0.215214	22.2	0.00776153	11.4737	0.000303342
Pchl3084_3208	efeU	ferrous iron permease EfeU	8.22856	21.9898	34.3129	12.7872	2.67238	5.25378e-06	4.16998	0.0487973	1.554	0.0178663
Pchl3084_3215		hypothetical protein	138.749	141.434	55.1023	137.553	-0.981013	0.430232	-2.51802	0.0180155	-1.00869	0.914973
Pchl3084_3230		translocator protein, LysE family	5.00412	7.85294	12.3478	3.9136	1.5693	0.0182629	2.46752	0.0223464	-1.27865	0.128811
Pchl3084_3232		putative lipase	1.98477	4.01025	2.55488	1.66876	2.02052	0.00903036	1.28725	0.398161	-1.18937	0.457249
Pchl3084_3234		AP endonuclease, family 2	68.0282	58.2672	32.4403	62.8609	-1.16752	0.0398816	-2.09703	0.00122601	-1.0822	0.166165
Pchl3084_3235	kdgK	2-dehydro-3-deoxygluconokinase	49.0472	45.5966	23.9313	44.0285	-1.07568	0.124313	-2.0495	0.000986681	-1.11399	0.0042343
Pchl3084_3244		transporter, major facilitator family	1.23256	2.57068	2.13236	1.63073	2.08563	0.00406467	1.73002	0.147579	1.32304	0.108256
Pchl3084_3249		(R,R)-butanediol dehydrogenase	1.7951	5.24749	3.13836	2.16605	2.92324	0.000117317	1.7483	0.0170624	1.20665	0.644427
Pchl3084_3250		carbohydrate-selective porin, OprB family protein	3.31009	5.70673	7.03625	4.0712	1.72404	0.00293948	2.1257	0.000618606	1.22994	0.00495004
Pchl3084_3260		transporter, major facilitator family	1.49197	3.36813	2.45027	1.31835	2.25751	0.000341351	1.64231	0.0774018	-1.1317	0.409321
Pchl3084_3279	ahpF	alkyl hydroperoxide reductase, F subunit	11.09	2350.92	1157.34	1027.13	211.985	1.0398e-06	104.358	0.00573749	92.6176	5.73421e-05
Pchl3084_3280	ahpC	alkyl hydroperoxide reductase, C subunit	34.9527	5731.2	3239.17	2215.05	163.97	2.20675e-06	92.673	0.000736733	63.3727	1.00415e-05
Pchl3084_3307		hypothetical protein	47.3125	94.9995	117.755	54.8486	2.00792	0.00207615	2.48887	0.0260927	1.15928	0.0236811
Pchl3084_3308		SmpA/OmlA family protein	4.22876	8.59423	14.2936	5.76565	2.03233	0.0269846	3.3801	0.00197218	1.36344	0.00130211
Pchl3084_3312		hypothetical protein	21.5231	34.3475	44.3136	23.7485	1.59585	0.00755043	2.05889	0.021737	1.1034	0.70547
Pchl3084_3313		hypothetical protein	4.05405	8.72084	8.14979	6.83665	2.15114	0.000760732	2.01028	0.00473834	1.68637	0.00232417
Pchl3084_3314		hypothetical protein	18.211	58.7836	99.1902	28.8193	3.22791	0.000198892	5.4467	0.00363286	1.58252	0.0254734
Pchl3084_3317		hypothetical protein	2.79864	5.04326	5.85647	1.10224	1.80204	0.00098067	2.09262	0.000498389	-2.53903	0.0114988
Pchl3084_3319		lipoprotein, PF07119 family	3.51366	6.39473	7.03621	3.54864	1.81996	0.147723	2.00253	0.00568294	1.00996	0.97971
Pchl3084_3321		hypothetical protein	4.50676	6.66933	9.17899	4.60547	1.47985	0.043938	2.03672	0.0317877	1.0219	0.858943
Pchl3084_3326		NAD(P)H dehydrogenase, quinone family	14.2603	45.6014	30.3831	21.9517	3.1978	1.05437e-05	2.13061	0.0136788	1.53936	0.0246184
Pchl3084_3327	oprM	outer membrane efflux protein OprM	8.1822	18.4476	19.6545	12.4343	2.2546	1.45294e-05	2.4021	0.030088	1.51968	0.0374925
Pchl3084_3329	mexA	multidrug resistance protein MexA	1.2361	4.40169	3.01706	1.96267	3.56096	0.00149979	2.4408	0.0288829	1.5878	0.0622601
Pchl3084_3342		glutathione S-transferase domain protein	5.54142	11.1661	13.4795	6.83584	2.01503	0.00015603	2.4325	0.0321603	1.23359	0.00151833
Pchl3084_3343		thioesterase family protein	6.93627	13.6158	15.3861	6.46512	1.96299	1.46367e-05	2.21821	0.0116302	-1.07287	0.642082
Pchl3084_3344		transporter, CPA2 family	3.72451	16.3947	26.6038	5.41988	4.40185	5.96272e-07	7.14288	0.0121325	1.45519	0.0230219
Pchl3084_3345		enoyl-CoA hydratase/isomerase family protein	14.4184	82.2144	124.77	27.9639	5.70206	5.60761e-06	8.65355	0.0206778	1.93946	0.00689693
Pchl3084_3346		RND transporter, HAE1 family	11.6917	196.022	216.601	59.3514	16.766	4.1719e-06	18.5261	0.010938	5.07638	0.000368131
Pchl3084_3347		efflux transporter, RND family, MFP subunit	15.7215	213.378	237.963	67.9869	13.5723	8.48817e-07	15.1361	0.0126068	4.32444	4.63851e-06
Pchl3084_3355		TonB-dependent outermembrane receptor	2.46067	5.68101	4.97088	3.35247	2.30872	0.00209266	2.02013	0.0180087	1.36242	0.107931
Pchl3084_3356		sigma factor regulatory protein, FecR/PupR family	9.82672	30.8805	37.0041	15.0102	3.1425	1.76278e-06	3.76566	0.0134048	1.52749	0.00984036
Pchl3084_3357		RNA polymerase sigma factor, FecI family	10.3136	33.1292	46.2971	16.4589	3.21218	0.000151951	4.48893	0.0163324	1.59584	0.00616525
Pchl3084_3372	opdE	membrane protein OpdE	2.04851	4.17934	1.665	2.75673	2.04018	0.00558906	-1.23034	0.115943	1.34572	0.210245
Pchl3084_3384		outer membrane porin, OprD family	1.88275	3.88548	3.41568	2.01582	2.06373	0.00172318	1.8142	0.00352723	1.07068	0.718479
Pchl3084_3391		transcriptional regulator, LuxR family	3.29124	7.42682	8.28062	4.14832	2.25654	0.000854817	2.51596	0.00850948	1.26041	0.014278
Pchl3084_3393		type I secretion membrane fusion protein, HlyD family	9.79283	16.7901	21.8912	10.0768	1.71453	0.00143625	2.23543	0.0371699	1.029	0.609483
Pchl3084_3394		type I secretion system ATPase	5.35558	11.224	11.2601	5.66321	2.09575	0.00639096	2.10249	0.00219579	1.05744	0.569631
Pchl3084_3402	tagQ	putative type VI secretion-associated lipoprotein TagQ	19.5541	44.0037	43.4753	19.9901	2.25036	9.62335e-05	2.22334	0.0347781	1.0223	0.823801
Pchl3084_3403	tagR	type VI secretion posttranslational regulatory protein TagR	4.84931	10.6424	13.8477	4.48112	2.19463	0.0021909	2.8556	0.0444515	-1.08217	0.0397192
Pchl3084_3404	tagS	putative Lol-like lipoprotein-translocating system, transmembrane protein TagS	4.5469	12.0037	14.761	5.13117	2.63998	1.01523e-05	3.24639	0.0505562	1.1285	0.00309021
Pchl3084_3405	tagT	putative Lol-like lipoprotein-translocating system, ATP-binding protein TagT	7.92076	17.3282	22.4464	7.34479	2.18769	1.24731e-05	2.83387	0.0819781	-1.07842	0.000229432
Pchl3084_3406	ppkA	serine/threonine protein kinase PpkA	8.42233	19.558	24.6564	9.6051	2.32216	0.000183147	2.9275	0.0256994	1.14043	0.366054
Pchl3084_3407	pppA	serine/threonine phosphoprotein phosphatase PppA	10.3477	29.067	33.1999	13.1791	2.80903	2.0227e-05	3.20844	0.0225857	1.27363	0.100983
Pchl3084_3408	tagF	type VI secretion-associated protein TagF	12.741	29.4162	38.0528	12.9994	2.30878	0.000720887	2.98663	0.0363725	1.02027	0.739898
Pchl3084_3409	tssM1	type VI secretion protein TssM1	7.62435	18.3246	21.2325	8.76717	2.40343	0.000252822	2.78483	0.0201741	1.14989	0.0396552
Pchl3084_3410	tssL1	type VI secretion protein TssL1	10.0521	23.8091	30.1595	13.1873	2.36857	2.90768e-05	3.00032	0.0196734	1.31189	0.064215
Pchl3084_3411	tssK1	type VI secretion protein TssK1	14.3423	30.1316	32.3681	15.1024	2.10089	2.2175e-07	2.25683	0.0383871	1.053	0.27218
Pchl3084_3412	tssJ1	type VI secretion lipoprotein TssJ1	11.8241	25.5957	28.2406	12.9673	2.16471	0.000173677	2.3884	0.0351163	1.09669	0.52126
Pchl3084_3413	fha1	type VI secretion protein Fha1	20.4846	45.2132	54.9729	25.017	2.20718	0.000156052	2.68363	0.0265745	1.22126	0.110923
Pchl3084_3414	tssA1	type VI secretion protein TssA1	4.56775	15.6977	13.4057	5.71509	3.43664	0.000244327	2.93486	0.0102765	1.25118	0.103587
Pchl3084_3415	tssB1	type VI secretion protein TssB1	11.1699	42.8718	39.901	16.06	3.83814	9.43631e-06	3.57219	0.012174	1.43779	0.00220057
Pchl3084_3416	tssC1	type VI secretion protein TssC1	14.9381	64.5434	47.7178	24.094	4.32072	3.30836e-07	3.19437	0.0344751	1.61292	0.040537
Pchl3084_3417	hcp1	type VI secretion system effector Hcp1	39.2946	130.531	138.768	55.0707	3.32186	5.09183e-06	3.53148	0.0153072	1.40148	0.0724701
Pchl3084_3418		hypothetical protein	25.6371	76.0902	75.398	31.1398	2.96798	1.25375e-05	2.94098	0.00605703	1.21464	0.175693
Pchl3084_3419		putative lipoprotein	18.6783	55.5075	52.8678	23.6526	2.97176	9.86198e-07	2.83043	0.0511081	1.26631	0.00403281
Pchl3084_3420	tssE1	type VI secretion protein TssE1	12.5736	30.4606	27.0183	17.8773	2.42259	0.000744865	2.14882	0.0112626	1.42182	0.0586292
Pchl3084_3421	tssF1	type VI secretion protein TssF1	7.46586	14.725	15.1323	8.78843	1.97232	0.00200055	2.02687	0.0347001	1.17715	0.267612
Pchl3084_3424		type VI secretion protein, VgrG family	6.33891	13.8004	13.9076	7.46505	2.1771	0.00342961	2.194	0.0192333	1.17766	0.404247
Pchl3084_3444		putative flavodoxin	1.21034	3.93806	1.86896	0.904238	3.25369	0.00230328	1.54417	0.438615	-1.33852	0.587297
Pchl3084_3456		cytochrome c family protein	1.95243	5.17338	2.41622	2.11481	2.64972	0.0128232	1.23755	0.388581	1.08317	0.539896
Pchl3084_3462		transporter, major facilitator family	1.41368	3.20504	1.97305	1.74248	2.26716	0.000959891	1.39568	0.135163	1.23258	0.450133
Pchl3084_3496		sRNA P15	26.3984	69.1333	99.5026	49.9305	2.61884	0.000116614	3.76926	0.0079946	1.89142	0.0219008
Pchl3084_3497	aroF	3-deoxy-7-phosphoheptulonate synthase	41.8149	188.06	148.542	64.7038	4.49744	3.74887e-05	3.55238	0.0135811	1.54739	0.0513738
Pchl3084_3515		thioesterase family protein	5.22983	14.7673	8.38727	5.4395	2.82368	8.84568e-06	1.60374	0.00876566	1.04009	0.232837
Pchl3084_3516		glutamate synthase domain protein	7.868	16.5036	9.09122	6.9467	2.09755	0.00278071	1.15547	0.0740311	-1.13262	0.10304
Pchl3084_3520		sodium:bile acid symporter family protein	48.3914	40.7304	21.1712	45.3507	-1.18809	0.0477958	-2.28572	0.00227505	-1.06705	0.596187
Pchl3084_3527	fitD	cytotoxin FitD	5.07741	11.6573	6.2119	6.13484	2.29591	0.000126427	1.22344	0.100939	1.20826	0.0227141
Pchl3084_3551	cbtB	putative cobalt transporter, subunit CbtB	102.033	147.681	251.91	140.481	1.44739	0.00188722	2.46891	0.00774658	1.37683	0.00188103
Pchl3084_3558		hypothetical protein	84.9554	131.605	176.815	102.14	1.54911	0.000483769	2.08127	0.0150696	1.20227	0.0272434
Pchl3084_3572		putative branched-chain amino acid ABC transporter, permease protein	1.85124	4.2387	2.05319	1.89987	2.28966	0.00262417	1.10909	0.106238	1.02627	0.894412
Pchl3084_3580		hypothetical protein	10.3914	29.2762	27.19	14.512	2.81735	0.000449513	2.61659	0.0008969	1.39654	0.11842
Pchl3084_3581		strictosidine synthase family protein	10.7659	23.0381	16.4554	11.2194	2.1399	1.99877e-05	1.52846	0.0611471	1.04212	0.0753502
Pchl3084_3586	dnaE2	DNA polymerase III, alpha subunit	10.3436	23.2032	53.4265	12.192	2.24324	2.88997e-05	5.16517	0.013479	1.1787	0.00250444
Pchl3084_3587		hypothetical protein	13.1798	27.4865	68.1925	15.0749	2.0855	0.000234595	5.17401	0.00915058	1.14378	0.0169784
Pchl3084_3588		hypothetical protein	22.7364	55.5238	117.064	29.4661	2.44206	4.95345e-05	5.14876	0.0164323	1.29599	0.117595
Pchl3084_3589	lexA2	putative LexA repressor	27.6764	70.4513	141.971	35.755	2.54554	0.000254064	5.12969	0.0236698	1.2919	0.0602207
Pchl3084_3592		hypothetical protein	1.09849	2.98586	1.97949	1.06111	2.71815	0.00199652	1.80201	9.80327e-07	-1.03522	0.926243
Pchl3084_3600		hypothetical protein	2.9414	6.87323	6.73186	3.72355	2.33672	0.00359196	2.28866	0.0233233	1.26591	0.132328
Pchl3084_3612	mobA	molybdopterin-guanine dinucleotide biosynthesis protein A	10.5303	23.9173	18.6431	16.9069	2.27127	8.01488e-05	1.77042	0.112328	1.60554	0.0555442
Pchl3084_3618	moaA	molybdenum cofactor biosynthesis protein A	4.3671	12.9374	11.8991	7.28372	2.96248	0.000893958	2.72471	0.00785791	1.66786	0.0196486
Pchl3084_3619		oxidoreductase alpha (molybdopterin) subunit	6.93671	15.7524	8.83275	7.73758	2.27088	0.000220698	1.27333	0.0641145	1.11545	0.00137776
Pchl3084_3620	cydA	cytochrome d ubiquinol oxidase, subunit I	2.19614	5.54847	3.45432	2.98706	2.52647	0.000130105	1.57291	0.0842846	1.36014	0.068261
Pchl3084_3638	mhpA	3-(3-hydroxy-phenyl)propionate/3-hydroxycinnamic acid hydroxylase	139.635	116.84	69.5057	127.693	-1.1951	0.0104323	-2.00897	0.000699837	-1.09352	0.289309
Pchl3084_3682	infA	translation initiation factor IF-1	242.283	237.33	522.646	179.434	-1.02087	0.285377	2.15717	0.0119647	-1.35026	0.154921
Pchl3084_3687	icd	isocitrate dehydrogenase, NADP-dependent	535.876	467.303	214.243	532.631	-1.14674	0.00779355	-2.50125	0.000367696	-1.00609	0.833847
Pchl3084_3698	nuoD	NADH-quinone oxidoreductase, C/D subunit	424.704	310.079	179.105	427.62	-1.36967	0.00139973	-2.37125	7.36148e-05	1.00687	0.897344
Pchl3084_3699	nuoE	NADH-quinone oxidoreductase, E subunit	475.959	338.629	208.134	459.065	-1.40555	0.000301064	-2.28679	0.00105267	-1.0368	0.285856
Pchl3084_3700	nuoF	NADH-quinone oxidoreductase, F subunit	359.909	278.156	162.412	349.9	-1.29391	0.00433405	-2.21602	1.83417e-06	-1.0286	0.645606
Pchl3084_3701	nuoG	NADH-quinone oxidoreductase, G subunit	401.223	316.363	172.128	406.905	-1.26824	0.00428791	-2.33096	6.07963e-05	1.01416	0.737564
Pchl3084_3702	nuoH	NADH-quinone oxidoreductase, H subunit	320.598	241.98	143.801	320.894	-1.32489	0.00162279	-2.22946	0.000692046	1.00092	0.983599
Pchl3084_3703	nuoI	NADH-quinone oxidoreductase, I subunit	233.306	188.938	105.309	242.894	-1.23482	0.00405674	-2.21545	8.54309e-05	1.0411	0.430617
Pchl3084_3704	nuoJ	NADH-quinone oxidoreductase, J subunit	286.695	218.965	133.38	288.702	-1.30932	0.000449403	-2.14946	0.00587221	1.007	0.471399
Pchl3084_3705	nuoK	NADH-quinone oxidoreductase, K subunit	370.614	262.284	161.15	372.739	-1.41303	0.00179602	-2.29981	0.000516293	1.00573	0.927366
Pchl3084_3706	nuoL	NADH-quinone oxidoreductase, L subunit	252.982	184.952	121.246	245.714	-1.36783	0.00224506	-2.08652	0.000389266	-1.02958	0.489945
Pchl3084_3707	nuoM	NADH-quinone oxidoreductase, M subunit	261.254	194.95	112.553	248.084	-1.34011	0.00502516	-2.32117	0.000127065	-1.05309	0.44405
Pchl3084_3708	nuoN	NADH-quinone oxidoreductase, N subunit	255.421	185.277	116.304	237.217	-1.37859	0.00408363	-2.19614	0.000229926	-1.07674	0.260418
Pchl3084_3710		hypothetical protein	1.33289	2.89375	1.1072	0.579455	2.17102	0.0362536	-1.20384	0.660782	-2.30025	0.0664845
Pchl3084_3711		ABC transporter, permease protein	1.38251	4.23	1.56953	1.48357	3.05965	0.00257986	1.13528	0.440316	1.0731	0.731799
Pchl3084_3712		ABC transporter, permease protein	1.49439	3.45427	1.91159	1.41961	2.3115	0.0169664	1.27918	6.95898e-05	-1.05268	0.866556
Pchl3084_3715		sigma-54 dependent transcriptional regulator, Fis family	4.17303	6.77114	5.78454	14.0167	1.62259	0.0255499	1.38617	0.00953141	3.35888	0.000506792
Pchl3084_3720	emrB	multidrug resistance protein B	12.6961	70.9722	67.5715	35.8946	5.59008	4.4798e-05	5.32222	0.017923	2.82722	0.00193125
Pchl3084_3721	emrA	multidrug resistance protein A	19.9171	147.448	115.752	58.6498	7.40308	6.03784e-07	5.81167	0.0175249	2.9447	0.00194539
Pchl3084_3722		efflux transporter, outer membrane factor lipoprotein, NodT family	26.9044	206.996	172.458	75.1656	7.69375	6.23506e-06	6.41002	0.00954451	2.7938	0.0010949
Pchl3084_3723		transcriptional regulator, MarR family	15.5117	122.275	109.836	50.0655	7.88275	2.73353e-05	7.08085	0.00173308	3.2276	0.0096583
Pchl3084_3729		OmpA family protein	2.13904	4.73081	2.18155	2.30709	2.21165	0.000645508	1.01987	0.896701	1.07856	0.696901
Pchl3084_3734	acs	long-chain-fatty-acid--CoA ligase	13.9763	32.0978	32.2873	14.4626	2.29659	9.34165e-05	2.31016	0.0183265	1.0348	0.485989
Pchl3084_3744		transporter, major facilitator family	5.93666	19.5607	19.2938	6.76116	3.29491	0.000312343	3.24993	0.0544358	1.13888	2.2898e-06
Pchl3084_3748	prtR	transmembrane regulator PrtR	27.3404	43.2165	56.4153	27.6418	1.58068	0.000422831	2.06344	0.028623	1.01102	0.886285
Pchl3084_3749		putative type I pilus protein CsuE	17.2737	29.0053	39.9865	16.3112	1.67916	3.49367e-05	2.31487	0.0285357	-1.05901	0.0442959
Pchl3084_3750		putative type I pili usher protein CsuD	17.8611	29.4001	38.0459	18.2825	1.64604	0.000223094	2.1301	0.0355652	1.02359	0.737728
Pchl3084_3751		putative type I pilus usher pathway chaperone CsuC	64.1256	98.6142	130.626	60.121	1.53783	0.0004107	2.03703	0.0134673	-1.06661	0.224261
Pchl3084_3755		putative type I pilus protein CsuA/B	68.4978	120.033	144.688	72.7443	1.75237	0.000225501	2.1123	0.0424782	1.062	0.00187321
Pchl3084_3760	phnW	2-aminoethylphosphonate--pyruvate transaminase	4.76241	63.9266	51.5608	17.1457	13.4232	4.13159e-07	10.8266	0.0147256	3.60021	0.0024899
Pchl3084_3761	phnX	phosphonoacetaldehyde hydrolase	4.27619	38.6344	26.0888	10.4467	9.03479	4.35928e-05	6.10095	0.00535734	2.44299	0.0174583
Pchl3084_3773	lon	endopeptidase La	1123.1	844.128	526.92	1154.42	-1.33049	0.00170097	-2.13145	5.13502e-05	1.02788	0.606612
Pchl3084_3794		hypothetical protein	12.1536	17.0368	25.7288	10.0904	1.4018	0.0910571	2.11698	0.00811287	-1.20446	0.372574
Pchl3084_3795		putative membrane protein	7.03263	10.8032	16.1626	6.84899	1.53616	0.000530326	2.29823	0.00722797	-1.02681	0.17146
Pchl3084_3796		hypothetical protein	16.1416	25.1231	42.3119	16.0225	1.55642	0.0163895	2.6213	0.00154819	-1.00743	0.946466
Pchl3084_3816	gudD	glucarate dehydratase	1.46148	5.06927	2.60804	2.16514	3.46859	0.00112993	1.78452	0.00776923	1.48147	0.0154778
Pchl3084_3817		transporter, major facilitator family	1.24309	3.93858	1.96577	0.912404	3.16837	0.00212497	1.58136	0.00380486	-1.36244	0.18274
Pchl3084_3830		RNA polymerase sigma-70 factor, ECF family	19.2786	32.5485	47.7948	22.3193	1.68832	0.00456063	2.47916	0.0059902	1.15772	0.309216
Pchl3084_3842		2Fe-2S iron-sulfur cluster binding domain protein	3.61217	7.83671	4.92838	4.68811	2.16953	9.14291e-05	1.36438	0.113552	1.29786	0.0210593
Pchl3084_3848		TonB-dependent outermembrane receptor	8.49622	30.7404	39.6502	16.9374	3.61812	2.98272e-05	4.66681	0.00846022	1.99352	0.00109318
Pchl3084_3850		DJ-1/PfpI family protein	2.19807	5.04191	3.44556	2.097	2.29379	0.00168647	1.56754	0.110499	-1.0482	0.504941
Pchl3084_3851		DNA/RNA non-specific endonuclease	16.8462	40.448	36.2278	18.1035	2.40102	0.000140444	2.15051	0.0231641	1.07464	0.115044
Pchl3084_3862		putative lipoprotein	19.4785	25.9406	40.9902	19.3038	1.33175	0.0048938	2.10438	0.016778	-1.00905	0.0118281
Pchl3084_3864	xylL	1,6-dihydroxycyclohexa-2,4-diene-1-carboxylate dehydrogenase	1.47391	4.03414	2.61022	2.20792	2.73703	0.00028015	1.77095	0.153356	1.498	0.103326
Pchl3084_3866	xylY	toluate 1,2-dioxygenase subunit beta	2.36907	4.84262	2.59997	2.8086	2.0441	0.00339133	1.09746	0.741557	1.18553	0.142453
Pchl3084_3869	catA	catechol 1,2-dioxygenase	30.4505	12.157	7.4109	18.5143	-2.50477	4.33917e-07	-4.10888	0.000746455	-1.6447	0.000471287
Pchl3084_3870	catC	muconolactone delta-isomerase	37.9897	17.9686	14.2544	25.3082	-2.11423	0.00012132	-2.66513	0.00751843	-1.50109	0.0187452
Pchl3084_3874		hypothetical protein	97.4298	94.1986	40.284	102.143	-1.0343	0.266591	-2.41857	0.00012454	1.04838	0.419608
Pchl3084_3875		hypothetical protein	143.691	138.94	54.6761	152.357	-1.0342	0.194613	-2.62805	1.2492e-06	1.06031	0.256628
Pchl3084_3876		hypothetical protein	104.036	105.922	42.6176	125.924	-0.98219	0.283419	-2.44114	0.00018376	1.2104	0.0575752
Pchl3084_3877		PF08000 family protein	139.86	124.22	53.8678	138.049	-1.1259	0.00120848	-2.59636	0.00203254	-1.01312	0.624852
Pchl3084_3879	argC	N-acetyl-gamma-glutamyl-phosphate reductase	52.3096	11.0333	4.58803	49.7051	-4.74108	1.98682e-05	-11.4013	0.00133479	-1.0524	0.43711
Pchl3084_3889		transcriptional regulator, TetR family	52.2238	96.1938	152.301	71.5453	1.84195	0.000608302	2.91631	0.0105694	1.36997	0.000473874
Pchl3084_3902	katG	catalase/peroxidase HPI	27.8645	419.46	244.675	182.512	15.0536	8.22089e-06	8.78087	0.00889095	6.54998	4.36792e-05
Pchl3084_3903		hypothetical protein	7.0522	18.2943	18.6619	9.83786	2.59413	4.22153e-06	2.64626	0.0125413	1.395	0.0978133
Pchl3084_3935	pvdA	L-ornithine 5-monooxygenase PvdA	406.967	832.339	347.253	441.595	2.04522	9.99276e-05	-1.17196	0.319318	1.08509	0.0535197
Pchl3084_3936	fpvI	RNA polymerase sigma-70 factor, ECF subfamily, FpvI	14.3443	23.9022	31.8179	23.0358	1.66633	0.000954685	2.21816	0.0609862	1.60592	0.0234557
Pchl3084_3954		siderophore-interacting protein	85.6145	175.959	73.0583	74.4805	2.05525	0.000105721	-1.17187	0.113025	-1.14949	0.0557452
Pchl3084_3966	darC	acyl carrier protein	16.982	31.4454	41.4896	20.6683	1.85169	0.00231669	2.44315	0.0258965	1.21707	0.232423
Pchl3084_3967	darB	putative beta-ketoacyl-acyl-carrier-protein synthase III	8.06	16.0732	21.0813	10.1241	2	0.00374686	2.61554	0.00744167	1.25609	0.118212
Pchl3084_3968	darA	dialkylrecorsinol condensing enzyme	2.71367	6.03613	8.98895	2.61303	2.22434	1.27905e-05	3.31248	0.00189071	-1.03851	0.723111
Pchl3084_3996		amidohydrolase family protein	25.2995	68.4634	61.1615	27.9128	2.70612	1.02955e-06	2.4175	0.0100606	1.1033	0.0551088
Pchl3084_4015	shiA	putative shikimate transporter	2.70853	5.8338	5.90582	3.89343	2.15386	0.000799981	2.18045	6.37714e-06	1.43747	0.0638653
Pchl3084_4035		putative lipoprotein	2.68313	288.769	260.848	144.9	107.624	6.02215e-08	97.2179	0.00538214	54.0041	7.11464e-05
Pchl3084_4038	msuC	putative monooxygenase MsuC	4.83406	9.27373	11.7464	6.72565	1.91841	0.003227	2.42992	0.0433028	1.3913	0.0361888
Pchl3084_4039		antibiotic biosynthesis monooxygenase	11.466	144.198	211.167	34.0898	12.5762	3.30093e-09	18.4169	0.00953965	2.97313	0.0019403
Pchl3084_4040		sigma-54 dependent transcriptional regulator	9.24103	63.9299	95.9188	17.5753	6.91805	5.93364e-06	10.3797	0.0168363	1.90187	8.55418e-05
Pchl3084_4043		PepSY-associated TM helix domain protein	20.4873	39.6288	55.2128	24.4946	1.93431	0.000268025	2.69498	0.0172798	1.1956	0.0103806
Pchl3084_4044		hypothetical protein	40.3666	74.8675	82.3227	41.2409	1.85469	2.42343e-05	2.03937	0.0352335	1.02166	0.0430636
Pchl3084_4056	dsbD	thiol:disulfide interchange protein DsbD	7.20239	19.39	22.9335	11.8081	2.69217	6.35784e-05	3.18416	0.0223579	1.63947	0.00010626
Pchl3084_4064	pvdS	RNA polymerase sigma-70 factor, ECF subfamily, PvdS	30.7725	137.71	193.729	53.7049	4.47509	8.94703e-06	6.29553	0.01008	1.74522	0.0223802
Pchl3084_4065	pvdY	pyoverdine biosynthesis protein	55.58	132.469	96.8604	62.5397	2.38339	7.4184e-05	1.74272	0.0307984	1.12522	0.142221
Pchl3084_4077		CheW-like protein	324.2	244.835	159.026	340.726	-1.32416	0.00342714	-2.03866	0.000153721	1.05097	0.386464
Pchl3084_4087		RNA pseudouridine synthase	36.5789	65.0197	157.172	47.2052	1.77752	0.00116645	4.29679	0.00311468	1.29051	0.00279416
Pchl3084_4088		hypothetical protein	112.13	239.369	722.107	141.474	2.13475	4.21207e-06	6.43991	0.00702581	1.2617	0.0656504
Pchl3084_4089		hypothetical protein	78.1529	181.408	609.068	107.663	2.3212	2.82866e-05	7.7933	0.00438854	1.3776	0.00557726
Pchl3084_4099		adhesin/hemagglutinin, HecA family	79.0642	98.3015	36.93	81.1796	-0.804303	0.000710819	-2.14092	0.000137051	1.02676	0.550877
Pchl3084_4110	htpX	heat shock protein HtpX	465.493	336.021	211.828	395.494	-1.38531	0.0120223	-2.19751	0.00552878	-1.17699	0.217767
Pchl3084_4118		hypothetical protein	7.60452	14.3727	32.0092	12.7384	1.89002	0.00840329	4.20923	0.0127915	1.67511	0.00783057
Pchl3084_4152		hypothetical protein	46.7971	634.835	648.825	393.838	13.5657	1.37678e-05	13.8646	0.00792937	8.41587	0.000405864
Pchl3084_4153		putative acyl-CoA thioesterase II	71.0485	267.618	270.536	164.764	3.76669	6.90513e-05	3.80776	0.00991802	2.31903	0.00248983
Pchl3084_4167		oxidoreductase, short chain dehydrogenase/reductase family	61.401	190.819	122.235	128.515	3.10775	3.77257e-05	1.99076	0.00290269	2.09305	0.0188681
Pchl3084_4168		competence protein ComEA helix-hairpin-helix repeat protein	82.2114	152.835	209.552	77.356	1.85905	0.000466881	2.54894	0.0134585	-1.06277	0.213704
Pchl3084_4199	gph	phosphoglycolate phosphatase	303.896	249.723	148.361	302.527	-1.21693	0.0144173	-2.04835	0.000162044	-1.00452	0.93143
Pchl3084_4200		short chain dehydrogenase/reductase family protein	213.75	168.107	104.629	209.235	-1.27151	0.0072484	-2.04294	1.38578e-06	-1.02158	0.716278
Pchl3084_4220		hypothetical protein	16.1017	28.7816	41.0332	10.3898	1.78749	0.00212291	2.54838	0.037975	-1.54975	0.314618
Pchl3084_4223		hypothetical protein	48.9762	214.336	156.358	141.467	4.37632	3.94742e-05	3.19253	0.0214602	2.88849	2.10873e-06
Pchl3084_4224		ankyrin repeat domain protein	113.779	843.948	700.96	579.627	7.41744	2.21754e-06	6.16072	0.011114	5.09432	0.000427629
Pchl3084_4226		hypothetical protein	106.215	189.21	305.936	101.704	1.78138	0.000583539	2.88034	0.0112873	-1.04436	0.441293
Pchl3084_4240		glutathione S-transferase	477.185	284.574	145.375	426.771	-1.67684	0.000125088	-3.28245	0.000141456	-1.11813	0.140093
Pchl3084_4241		aminotransferase, class I/II	234.579	139.744	79.9044	202.396	-1.67863	0.000117456	-2.93574	2.63856e-05	-1.15901	0.0573271
Pchl3084_4290		R1162-like plasmid antisense RNA	2.73548	22.2306	25.4798	2.30466	8.12678	0.00615678	9.31457	0.0412517	-1.18693	0.216623
Pchl3084_4291		transporter, major facilitator family	5.25657	21.3142	33.3856	5.02233	4.05478	1.87826e-05	6.3512	0.0136525	-1.04664	0.172385
Pchl3084_4296		hypothetical protein	32.6134	42.0598	88.6799	37.8088	1.28965	0.0499069	2.71913	0.000372379	1.1593	0.410952
Pchl3084_4331		sensor histidine kinase	14.387	23.0538	30.0738	17.3357	1.60241	0.000469338	2.09035	0.00986284	1.20496	0.271689
Pchl3084_4332		DNA-binding response regulator	30.7869	62.4126	78.9831	47.1656	2.02725	3.17341e-06	2.56548	0.0309045	1.532	0.00790739
Pchl3084_4343		membrane protein, PF06930 family	16.9591	23.0961	35.114	17.0959	1.36187	0.0169977	2.07051	0.00904277	1.00807	0.956997
Pchl3084_4371		response regulator/TPR domain protein	115.965	79.84	50.9248	120.35	-1.45247	0.00166712	-2.27718	0.00123409	1.03781	0.623899
Pchl3084_4372		hypothetical protein	240.601	189.586	106.666	258.637	-1.26909	0.000967895	-2.25565	0.00017934	1.07496	0.048046
Pchl3084_4373		hypothetical protein	116.054	95.8	53.4965	124.786	-1.21141	0.0218391	-2.16937	0.000695745	1.07525	0.146061
Pchl3084_4377		hypothetical protein	13.4458	15.423	28.1783	15.9799	1.14705	0.0549066	2.0957	0.000876047	1.18847	0.0276653
Pchl3084_4391		L-allo-threonine aldolase	297.976	195.133	105.099	276.886	-1.52704	0.000877611	-2.8352	0.000705661	-1.07617	0.210064
Pchl3084_4415		hypothetical protein	37.8511	89.7084	235.925	47.6372	2.37004	4.86223e-06	6.23298	0.0074446	1.25854	0.00743739
Pchl3084_4416		hypothetical protein	37.483	108.794	276.655	48.8673	2.9025	0.000940905	7.3808	0.00283264	1.30372	0.000274466
Pchl3084_4431		Mg2+ transporter protein, CorA family	3.01354	6.1728	3.25175	2.97177	2.04836	0.00347341	1.07905	0.0481224	-1.01406	0.730927
Pchl3084_4462	gst	glutathione S-transferase	7.39869	15.7105	12.2676	10.3013	2.12342	0.00570762	1.65808	0.00278835	1.39231	0.200378
Pchl3084_4467		CsbD-like family protein	66.7618	181.906	307.569	69.3666	2.7247	3.56776e-06	4.60696	0.0187152	1.03902	0.741037
Pchl3084_4473		auxiliary transport protein, MFP family	16.4242	62.9711	34.4648	14.4948	3.83404	4.10208e-05	2.09841	0.0336913	-1.13311	0.26901
Pchl3084_4474		PF07869 family protein	6.82277	33.3513	24.9001	10.1588	4.88823	5.3645e-05	3.64956	0.0280373	1.48896	0.251578
Pchl3084_4475		fusaric acid resistance domain protein	6.40905	33.6119	22.9224	5.60551	5.24444	3.29755e-06	3.57656	0.01217	-1.14335	0.0047213
Pchl3084_4476		TIGR02284 family protein	26.9906	59.9173	86.0816	27.1718	2.21993	0.000106974	3.18932	0.00889036	1.00671	0.941084
Pchl3084_4489		N-acylglucosamine 2-epimerase	24.4106	40.4135	56.2455	23.295	1.65558	0.000353617	2.30414	0.0342159	-1.04789	0.0100412
Pchl3084_4499	hemO	heme oxygenase HemO	22.4304	39.6088	54.3517	18.884	1.76585	0.000434404	2.42313	0.0124535	-1.1878	0.0139131
Pchl3084_4503	alkA	DNA-3-methyladenine glycosylase II	129.132	85.8451	60.5757	128.322	-1.50425	0.00246626	-2.13175	0.00153696	-1.00632	0.886062
Pchl3084_4504	arcD2	arginine/ornithine antiporter	103.084	73.5279	46.6658	106.322	-1.40197	0.00105214	-2.20897	7.84823e-06	1.03141	0.24459
Pchl3084_4505	arcD	arginine/ornithine antiporter	1199	831.267	526.448	1340.14	-1.44238	0.000232252	-2.27753	8.45999e-09	1.11771	0.109291
Pchl3084_4506	arcA	arginine deiminase	3626.48	2561.28	1172.39	3802.42	-1.41589	0.00248605	-3.09324	0.000711833	1.04851	0.527397
Pchl3084_4507	argF	ornithine carbamoyltransferase	2854.21	2096.46	842.154	3266.33	-1.36144	0.00290023	-3.38918	0.00117128	1.14439	0.0605989
Pchl3084_4508	arcC	carbamate kinase	2308.94	1621.03	713.157	2568.26	-1.42437	0.00131948	-3.23764	0.000543208	1.11231	0.12577
Pchl3084_4509		hypothetical protein	1245.81	920.216	465.512	1361.04	-1.35382	0.00410267	-2.6762	0.00206032	1.0925	0.283628
Pchl3084_4531		type IVb pilin, Flp family	3.93985	7.53941	10.0622	4.68205	1.91363	0.01985	2.55396	0.148445	1.18838	0.0739914
Pchl3084_4601	kgtP	alpha-ketoglutarate MFS transporter KgtP	8.82863	14.6112	24.4387	11.0752	1.65498	0.000990084	2.76812	0.00963539	1.25447	2.75049e-07
Pchl3084_4602		hypothetical protein	7.2761	18.4051	20.2007	7.91666	2.52953	6.0134e-05	2.77632	0.0365283	1.08804	0.268874
Pchl3084_4605		antibiotic biosynthesis monooxygenase domain protein	20.1372	31.1641	45.8862	26.7954	1.54759	0.00219292	2.27868	0.0141348	1.33065	0.0755762
Pchl3084_4621		hypothetical protein	390.691	166.966	158.878	407.296	-2.33994	4.73668e-05	-2.45906	0.000256496	1.0425	0.0921613
Pchl3084_4622	argO	arginine exporter protein ArgO	421.189	173.93	175.991	429.822	-2.4216	0.000192541	-2.39324	0.000281351	1.0205	0.439417
Pchl3084_4636	groL	chaperonin GroL	10499.3	7372.96	2717.2	11036.3	-1.42403	0.00070658	-3.86401	0.00019086	1.05115	0.290437
Pchl3084_4637	groS	chaperonin GroS	6843.86	4940.23	1929.2	6888.69	-1.38533	0.00122687	-3.54752	0.00152647	1.00655	0.920143
Pchl3084_4638		FxsA cytoplasmic membrane protein	365.139	245.155	176.066	335.105	-1.48942	0.00270907	-2.07387	0.00197232	-1.08962	0.237669
Pchl3084_4648		hypothetical protein	67.744	169.993	149.79	129.288	2.50935	2.0541e-05	2.21112	0.00500242	1.90849	0.0209361
Pchl3084_4651		OmpA family protein	143.52	129.262	65.1745	142.934	-1.11031	0.105203	-2.20209	0.000142218	-1.0041	0.950836
Pchl3084_4655		putative ferredoxin, bacterioferritin-dependent	46.5301	101.12	182.779	96.5379	2.1732	7.15548e-06	3.92819	0.0190895	2.07474	9.05867e-05
Pchl3084_4656	bfr	bacterioferritin	661.954	257.607	173.891	438.079	-2.56962	1.1607e-05	-3.80671	0.00064585	-1.51104	0.0045372
Pchl3084_4670	gltJ	glutamate/aspartate ABC transporter, permease protein GltJ	95.4844	82.1601	42.2917	84.7736	-1.16217	0.0202487	-2.25776	0.00152292	-1.12635	0.127968
Pchl3084_4671	gltK	glutamate/aspartate ABC transporter, permease protein GltK	119.362	101.845	51.0509	109.897	-1.172	0.0220762	-2.3381	5.03598e-05	-1.08612	0.348713
Pchl3084_4678		hypothetical protein	1.18383	3.54118	2.12639	1.75966	2.9913	1.96317e-06	1.7962	0.0391726	1.48642	0.258148
Pchl3084_4679		fatty acid desaturase domain protein	1.63805	4.25155	1.2398	1.91334	2.5955	0.0129503	-1.32122	0.0840186	1.16806	0.358136
Pchl3084_4690	metE	5-methyltetrahydropteroyltriglutamate-- homocysteine S-methyltransferase	7.74903	10.6154	15.8725	8.01628	1.3699	0.0111335	2.04833	0.0107622	1.03449	0.757618
Pchl3084_4695	rpmE	ribosomal protein L31	7.86093	14.451	17.2501	10.2598	1.83833	0.00364694	2.19441	0.0115377	1.30517	0.179294
Pchl3084_4697		glutamate synthase domain protein	48.8838	35.7557	24.2701	43.2787	-1.36716	0.011322	-2.01415	0.00103482	-1.12951	0.202721
Pchl3084_4702		hypothetical protein	127.052	746.953	1832.6	243.158	5.87911	5.37098e-08	14.424	0.00653977	1.91384	2.36801e-05
Pchl3084_4703		hypothetical protein	133.771	717.377	1961.42	238.941	5.36274	4.53284e-11	14.6626	0.0102555	1.7862	0.0110863
Pchl3084_4706		transcriptional regulator, PadR family	78.361	331.096	186.683	71.5279	4.22527	1.05654e-05	2.38235	0.0042559	-1.09553	0.397116
Pchl3084_4707		siderophore-interacting protein family protein	87.9084	297.63	177.436	79.9045	3.38569	6.20535e-05	2.01842	0.0126022	-1.10017	0.168569
Pchl3084_4716	lon	endopeptidase La	854.945	599.091	234.498	829.801	-1.42707	0.00356709	-3.64586	0.0026404	-1.0303	0.705503
Pchl3084_4785	ppk2	polyphosphate kinase 2	539.842	441.555	263.631	576.841	-1.22259	0.0185505	-2.04772	0.00135383	1.06854	0.428483
Pchl3084_4797	lsc	levansucrase	30.494	119.832	366.502	48.5381	3.92967	1.24877e-05	12.0188	0.0075821	1.59172	0.00336363
Pchl3084_4823		hypothetical protein	13.9598	28.9743	30.804	15.5676	2.07555	4.61507e-05	2.20662	0.0406405	1.11517	0.249685
Pchl3084_4826		CheW-like protein	72.4954	65.5673	34.8011	76.5539	-1.10566	0.194706	-2.08313	0.004483	1.05598	0.622543
Pchl3084_4899		hypothetical protein	17.7385	41.2689	42.6857	25.6084	2.32651	2.6691e-05	2.40638	0.0631548	1.44366	0.00755125
Pchl3084_4910	hemH	ferrochelatase	119.276	292.684	324.113	202.921	2.45384	9.91599e-06	2.71733	0.01205	1.70127	0.00282078
Pchl3084_4911		hypothetical protein	119.545	187.337	239.788	168.966	1.56708	0.000457359	2.00583	0.0151798	1.41341	0.0350316
Pchl3084_4935		hypothetical protein	2.4397	5.42662	3.11111	2.1948	2.2243	0.0263303	1.2752	0.000484197	-1.11158	0.744828
Pchl3084_4936	xcpQ	general secretion pathway protein D	2.39172	5.81437	3.995	3.13579	2.43104	0.0180242	1.67035	0.010287	1.3111	0.000899094
Pchl3084_4939	xcpT	general secretion pathway protein G	1.74259	5.59858	5.79838	2.13737	3.21279	0.0090653	3.32745	0.0572235	1.22655	0.367669
Pchl3084_4940	xcpU	general secretion pathway protein H	3.52204	7.09003	6.99174	3.81791	2.01305	0.0523138	1.98514	0.105997	1.08401	0.722934
Pchl3084_4941	xcpV	general secretion pathway protein I	4.02931	7.36982	8.65191	4.35163	1.82906	0.0243715	2.14725	0.00223022	1.08	0.108138
Pchl3084_4949	phzI	autoinducer synthase PhzI	150.067	247.749	345.628	212.408	1.65093	4.91685e-05	2.30316	0.0144898	1.41543	0.0223727
Pchl3084_4953	phzF	phenazine biosynthesis protein PhzC	978.771	1775.56	2888.57	1398.86	1.81408	7.35626e-06	2.95122	0.0129465	1.4292	0.000910142
Pchl3084_4954	phzA	phenazine biosynthesis protein PhzD	905.857	1575.65	2024.53	1246.4	1.7394	6.32757e-06	2.23493	0.0292189	1.37593	7.32026e-05
Pchl3084_4955	phzB	phenazine biosynthesis protein PhzE	646.934	1642.81	2558.73	1302.53	2.53938	4.00906e-07	3.95516	0.0142593	2.01339	0.000237919
Pchl3084_4956	phzC	phenazine biosynthesis protein PhzF	4.96822	1745.09	3007.26	1436.98	351.251	1.7885e-10	605.3	0.0104349	289.235	6.79257e-05
Pchl3084_4957	phzD	phenazine biosynthesis protein PhzG	9.49481	1440.33	2667.87	1122.79	151.697	2.61123e-10	280.982	0.00649842	118.253	1.5144e-06
Pchl3084_4958	phzO	phenazine biosynthesis protein PhzO	21.2805	2544.64	4603.71	906.039	119.576	1.96884e-07	216.335	0.00415362	42.576	9.26636e-06
Pchl3084_4959	ggt	gamma-glutamyltransferase	139.993	137.401	441.313	167.58	-1.01886	0.332017	3.1524	0.0128583	1.19706	0.0525159
Pchl3084_4960		acetyltransferase, GNAT family	18.4218	23.6978	87.2611	20.1446	1.2864	0.045822	4.73684	0.00274662	1.09352	0.0409706
Pchl3084_4986	czcA	cobalt/zinc/cadmium resistance protein CzcA	1.99043	4.96619	2.08114	2.68655	2.49503	0.0007303	1.04557	0.0681895	1.34973	0.00055147
Pchl3084_4987	czcB	cobalt/zinc/cadmium resistance protein CzcB	1.50908	5.38931	1.8997	1.92437	3.57126	0.00221582	1.25885	0.498037	1.27519	0.00138968
Pchl3084_4988	czcC	cobalt/zinc/cadmium resistance protein CzcC	1.68642	5.32836	2.0017	1.67287	3.15957	0.00619459	1.18695	0.141372	-1.0081	0.967947
Pchl3084_5028	prrF1	PrrF1 RNA	10.8895	17.8811	26.7777	9.44222	1.64206	0.00333161	2.45904	0.0178249	-1.15327	0.405205
Pchl3084_5032	phuT	hemin ABC transporter, periplasmic hemin-binding protein PhuT	28.7744	59.5968	73.3147	39.2926	2.07117	5.92114e-05	2.54791	0.021337	1.36554	0.00253375
Pchl3084_5049		acetyl-CoA acetyltransferase	40.9779	32.0504	18.5697	29.5992	-1.27855	0.0126718	-2.20671	7.4172e-05	-1.38443	0.000951566
Pchl3084_5052		putative phospholipid-binding domain protein	510.601	926.787	1369.86	498.313	1.81509	0.000206241	2.68284	0.0197484	-1.02466	0.575163
Pchl3084_5061	pslA	putative glycosyltransferase PslA	15.2879	25.148	31.3909	17.2226	1.64496	0.00515361	2.05332	0.0184154	1.12655	0.105215
Pchl3084_5080		ISAzvi6-like transposase	7.20912	11.1488	20.299	6.47589	1.54649	6.03191e-06	2.81574	0.00187572	-1.11323	0.00210106
Pchl3084_5084	clpB	ATP-dependent chaperone protein ClpB	3177.91	2205.73	1045.26	3293.58	-1.44076	0.00269653	-3.0403	0.00151501	1.0364	0.670005
Pchl3084_5112		hypothetical protein	48.4177	154.731	112.722	71.2946	3.19576	0.00465741	2.32812	2.26111e-05	1.47249	0.010701
Pchl3084_5135		hypothetical protein	57.7258	117.713	90.6005	73.7844	2.03918	0.000763867	1.5695	0.00355717	1.27819	0.0718744
Pchl3084_5136	radA	DNA repair protein RadA	47.5428	213.999	121.712	90.2377	4.50119	1.10794e-05	2.56006	0.00834112	1.89803	0.0016022
Pchl3084_5137		ankyrin repeat protein	5.46148	485.952	230.666	137.764	88.9782	6.73422e-07	42.2351	0.00382169	25.2247	1.29486e-06
Pchl3084_5138	katB	catalase KatB	20.3486	1860.37	971.475	505.976	91.4251	1.8744e-06	47.7417	0.00326012	24.8655	0.000287489
Pchl3084_5144	cydA	cytochrome d ubiquinol oxidase, subunit I	228.779	397.318	521.241	240.173	1.73669	2.67228e-05	2.27836	0.0393738	1.0498	0.0552915
Pchl3084_5180		hypothetical protein	610.355	408.254	150.251	547.067	-1.49504	0.00496525	-4.06224	0.00372365	-1.11569	0.240535
Pchl3084_5205		hypothetical protein	102.896	237.163	383.427	131.452	2.30489	3.59032e-05	3.72637	0.00998461	1.27753	0.0688908
Pchl3084_5236		aldehyde dehydrogenase	128.979	282.154	213.8	110.734	2.18759	2.21864e-06	1.65763	0.0347667	-1.16477	0.0343273
Pchl3084_5251	nirK	nitrite reductase, copper-dependent	611.102	401.055	223.179	692.203	-1.52374	0.000185828	-2.73817	0.000128186	1.13271	0.108694
Pchl3084_5276	oprG	outer membrane protein OprG	1243.79	1023.71	615.843	1335.67	-1.21498	0.0184498	-2.01966	0.000807443	1.07387	0.11874
Pchl3084_5292	bfr	bacterioferritin	800.503	483.2	391	619.515	-1.65667	4.85368e-06	-2.04732	0.00422928	-1.29214	7.39261e-05
Pchl3084_5293	katA	catalase KatA	191.14	3495.17	1959.88	1577.67	18.2859	1.36836e-06	10.2536	0.00264456	8.25404	0.000342411
Pchl3084_5419	rsmY	RsmY RNA	231.432	120.769	251.732	103.089	-0.93834	0.000299788	1.08771	0.410231	-2.24497	0.00133047
Pchl3084_5428	bioF	8-amino-7-oxononanoate synthase	96.5916	62.6162	39.245	85.0894	-1.5426	8.17504e-05	-2.46124	0.000548173	-1.13518	0.0492492
Pchl3084_5429	bioB	biotin synthase	346.167	264.792	133.438	344.332	-1.30732	0.00544021	-2.59423	9.31315e-05	-1.00533	0.895415
Pchl3084_5440		RNA polymerase sigma-70 factor, ECF family	7.67695	39.2827	50.5381	21.7356	5.11696	0.000250974	6.58309	0.0176344	2.83129	0.000365324
Pchl3084_5441		sigma factor regulatory protein, FecR/PupR family	14.9122	39.5277	45.0342	19.9037	2.65069	1.33525e-05	3.01995	0.0329217	1.33472	0.0134589
Pchl3084_5469		Rieske [2Fe-2S] domain protein	17.7018	17.0988	7.90612	16.974	-1.03527	0.292351	-2.239	0.00327159	-1.04288	0.0447301
Pchl3084_5472		iron-sulfur cluster-binding protein	3.12664	7.47721	2.80111	3.57108	2.39145	0.0175328	-1.11622	0.0512198	1.14215	0.0262201
Pchl3084_5474		hypothetical protein	3.36576	7.55764	2.91756	4.64248	2.24545	0.00445454	-1.15362	0.203536	1.37933	0.14449
Pchl3084_5481		ABC transporter, substrate-binding protein, QAT family	2.54788	6.79227	2.77268	3.03343	2.66585	0.0175366	1.08823	0.030639	1.19057	0.422902
Pchl3084_5485		gamma-butyrobetaine dioxygenase	4.09749	9.01572	4.92109	5.92945	2.2003	0.00659875	1.201	0.00151989	1.44709	0.00205639
Pchl3084_5508		response regulator/sensory box/GGDEF domain/EAL domain protein	74.2695	132.358	158.843	81.0613	1.78213	5.41763e-06	2.13873	0.024311	1.09145	0.0186525
Pchl3084_5526		putative transporter	25.1185	146.232	100.614	81.2453	5.82168	2.38544e-06	4.0056	0.011912	3.23449	7.10105e-05
Pchl3084_5528		thioesterase family protein	101.96	1072.31	799.961	618.543	10.5169	1.52148e-07	7.8458	0.00794733	6.06651	0.000195135
Pchl3084_5550	mdcC	malonate decarboxylase acyl carrier protein	4.00036	8.98351	3.80931	5.86417	2.24568	0.000812454	-1.05015	0.795167	1.46591	0.112245
Pchl3084_5565	pyrB	aspartate carbamoyltransferase	165.221	128.655	77.6349	149.361	-1.28422	0.00077777	-2.12818	0.000317326	-1.10619	0.0514571
Pchl3084_5571	proC	pyrroline-5-carboxylate reductase	380.413	253.961	112.282	317.884	-1.49792	0.000715753	-3.38803	0.000147734	-1.1967	0.0510857
Pchl3084_5572		YggT family protein	505.388	323.324	152.376	465.241	-1.5631	0.000830788	-3.31671	0.000897606	-1.08629	0.260212
Pchl3084_5573		hypothetical protein	246.434	148.699	74.5564	215.55	-1.65727	0.000323897	-3.30533	0.000495863	-1.14328	0.0618692
Pchl3084_5616		putative 2-aminoethylphosphonate ABC transporter, ATP-binding protein	2.82703	5.79898	3.77526	2.17804	2.05126	9.84932e-05	1.33542	0.352272	-1.29797	0.00325204
Pchl3084_5635	serA	putative phosphoglycerate dehydrogenase	642.961	476.99	292.004	575.209	-1.34796	0.00063207	-2.20189	0.000216704	-1.11779	0.018875
Pchl3084_5665	argA	amino-acid N-acetyltransferase	186.923	118.38	87.5719	175.936	-1.57901	0.000958039	-2.1345	2.84968e-07	-1.06245	0.314361
Pchl3084_5680		putative ferric iron ABC transporter, periplasmic ferric iron-binding protein	90.7574	161.85	188.159	123.673	1.78333	9.2406e-05	2.07321	0.0182252	1.36268	0.0309478
Pchl3084_5708	ppx	exopolyphosphatase	169.108	133.987	84.4774	161.472	-1.26212	0.00993289	-2.00181	0.00213461	-1.04729	0.42938
Pchl3084_5763		putative multidrug resistance protein NorM	23.5866	59.1657	56.9951	33.5589	2.50845	0.000488268	2.41642	0.0258314	1.42279	0.0252914
Pchl3084_5801	exbB	TonB system transport protein ExbB	37.6067	74.1657	81.2023	60.4938	1.97214	0.000209778	2.15925	0.0109871	1.60859	0.0319242
Pchl3084_5802	exbD	TonB system transport protein ExbD	64.8612	117.339	132.284	98.8887	1.80908	0.0012388	2.0395	0.0126642	1.52462	0.0196881
Pchl3084_5825	tssJ2	type VI secretion lipoprotein TssJ2	457.136	433.285	210.704	342.068	-1.05505	0.112286	-2.16956	0.00222009	-1.33639	0.00844415
Pchl3084_5870		hypothetical protein	3.19572	7.12977	3.86044	5.46025	2.23104	8.16901e-06	1.208	0.316449	1.70861	0.0453752
Pchl3084_5886	oadA	oxaloacetate decarboxylase alpha subunit	843.097	621.757	329.767	721.369	-1.35599	0.000699483	-2.55665	0.000558094	-1.16875	0.0837162
Pchl3084_5887	accC	acetyl-CoA carboxylase, biotin carboxylase subunit	808.802	571.172	336.317	674.601	-1.41604	0.000637543	-2.40488	1.04662e-05	-1.19893	0.0788766
Pchl3084_5902		putative RNA polymerase-binding protein DksA	4.38566	9.82338	6.5729	3.70566	2.23988	0.00170229	1.49873	0.132788	-1.1835	0.27833
Pchl3084_5905		PF02649 family protein	2.97248	8.03212	4.48538	3.7634	2.70216	0.0046857	1.50897	0.021181	1.26608	0.070346
Pchl3084_5907	mntB	manganese(II)/zinc(II) ABC transporter, permease protein	4.09694	8.49491	4.78352	4.77463	2.07348	0.000661221	1.16758	0.154692	1.16541	0.0218514
Pchl3084_5914		phospholipase D domain protein	43.0199	92.4866	61.5795	55.3622	2.14986	2.54263e-05	1.43142	0.0142897	1.2869	0.0062946
Pchl3084_5915		cyclopropane-fatty-acyl-phospholipid synthase	385.864	2102.94	1359.09	975.764	5.44994	8.55506e-06	3.5222	0.00721515	2.52878	0.00306572
